# Supplementary material for: Wide-field mid-infrared hyperspectral imaging beyond video rate
Source: Nat Commun. 2024 Feb 28;15:1811. doi: 10.1038/s41467-024-46274-z (PMC10902379; doi:10.1038/s41467-024-46274-z)
Supplement: Supplementary file 7 — Source Data [file 41467_2024_46274_MOESM7_ESM.xlsx]

## Sheet: Figure 1B
Wavelength (μm)	Scaling factor
	Simplified model	Full model	8°	14°
2.4	0.46074	0.44645	--	--
2.41	0.45941	0.44516	--	--
2.42	0.45809	0.44387	--	--
2.43	0.45678	0.4426	--	--
2.44	0.45548	0.44132	--	--
2.45	0.45418	0.44006	--	--
2.46	0.45289	0.4388	--	--
2.47	0.45161	0.43756	--	--
2.48	0.45034	0.43631	--	--
2.49	0.44907	0.43508	--	--
2.5	0.44781	0.43385	--	--
2.51	0.44656	0.43263	--	--
2.52	0.44531	0.43141	--	--
2.53	0.44407	0.43021	--	--
2.54	0.44284	0.42901	--	--
2.55	0.44162	0.42781	--	--
2.56	0.4404	0.42662	--	--
2.57	0.43919	0.42544	--	--
2.58	0.43798	0.42427	--	--
2.59	0.43678	0.4231	--	--
2.6	0.43559	0.42194	--	--
2.61	0.4344	0.42079	--	--
2.62	0.43322	0.41964	--	--
2.63	0.43205	0.41849	--	--
2.64	0.43089	0.41736	--	--
2.65	0.42973	0.41623	--	--
2.66	0.42857	0.4151	--	--
2.67	0.42742	0.41399	--	--
2.68	0.42628	0.41288	--	--
2.69	0.42515	0.41177	--	--
2.7	0.42402	0.41067	--	--
2.71	0.42289	0.40958	--	--
2.72	0.42178	0.40849	--	--
2.73	0.42066	0.40741	--	--
2.74	0.41956	0.40633	--	--
2.75	0.41846	0.40526	--	--
2.76	0.41736	0.40419	--	--
2.77	0.41628	0.40313	--	--
2.78	0.41519	0.40208	--	--
2.79	0.41412	0.40103	--	--
2.8	0.41304	0.39999	--	--
2.81	0.41198	0.39895	--	--
2.82	0.41092	0.39792	--	--
2.83	0.40986	0.39689	--	--
2.84	0.40881	0.39587	--	--
2.85	0.40777	0.39485	--	--
2.86	0.40673	0.39384	--	--
2.87	0.40569	0.39283	--	--
2.88	0.40467	0.39183	--	--
2.89	0.40364	0.39084	--	--
2.9	0.40262	0.38985	--	--
2.91	0.40161	0.38886	--	--
2.92	0.4006	0.38788	--	--
2.93	0.3996	0.3869	--	--
2.94	0.3986	0.38593	--	--
2.95	0.39761	0.38497	--	--
2.96	0.39662	0.38401	--	--
2.97	0.39564	0.38305	--	--
2.98	0.39466	0.3821	--	--
2.99	0.39369	0.38115	--	--
3	0.39272	0.38021	--	--
3.01	0.39175	0.37927	--	--
3.02	0.39079	0.37834	--	--
3.03	0.38984	0.37741	--	--
3.04	0.38889	0.37649	--	--
3.05	0.38794	0.37557	--	--
3.06	0.387	0.37465	--	--
3.07	0.38607	0.37374	--	--
3.08	0.38514	0.37284	--	--
3.09	0.38421	0.37193	--	--
3.1	0.38329	0.37104	--	--
3.11	0.38237	0.37014	--	--
3.12	0.38145	0.36926	--	--
3.13	0.38054	0.36837	--	--
3.14	0.37964	0.36749	--	--
3.15	0.37874	0.36662	--	--
3.16	0.37784	0.36574	--	--
3.17	0.37695	0.36488	--	--
3.18	0.37606	0.36401	--	--
3.19	0.37518	0.36315	--	--
3.2	0.3743	0.3623	--	--
3.21	0.37342	0.36145	--	--
3.22	0.37255	0.3606	--	--
3.23	0.37168	0.35976	--	--
3.24	0.37082	0.35892	--	--
3.25	0.36996	0.35808	--	--
3.26	0.3691	0.35725	--	--
3.27	0.36825	0.35642	--	--
3.28	0.3674	0.3556	--	--
3.29	0.36656	0.35478	--	--
3.3	0.36572	0.35396	--	--
3.31	0.36488	0.35315	--	--
3.32	0.36405	0.35234	--	--
3.33	0.36322	0.35154	--	--
3.34	0.3624	0.35074	--	--
3.35	0.36158	0.34994	--	--
3.36	0.36076	0.34914	--	--
3.37	0.35995	0.34835	--	--
3.38	0.35914	0.34757	--	--
3.39	0.35833	0.34678	--	--
3.4	0.35753	0.346	--	--
3.41	0.35673	0.34523	--	--
3.42	0.35593	0.34445	--	--
3.43	0.35514	0.34368	--	--
3.44	0.35435	0.34292	--	--
3.45	0.35357	0.34216	--	--
3.46	0.35279	0.3414	--	--
3.47	0.35201	0.34064	--	--
3.48	0.35123	0.33989	--	--
3.49	0.35046	0.33914	--	--
3.5	0.34969	0.33839	--	--
3.51	0.34893	0.33765	--	--
3.52	0.34817	0.33691	--	--
3.53	0.34741	0.33618	--	--
3.54	0.34666	0.33544	--	--
3.55	0.3459	0.33471	--	--
3.56	0.34516	0.33399	--	--
3.57	0.34441	0.33326	--	--
3.58	0.34367	0.33254	--	--
3.59	0.34293	0.33183	--	--
3.6	0.3422	0.33111	--	--
3.61	0.34146	0.3304	--	--
3.62	0.34073	0.32969	--	--
3.63	0.34001	0.32899	--	--
3.64	0.33929	0.32829	--	--
3.65	0.33857	0.32759	--	--
3.66	0.33785	0.32689	--	--
3.67	0.33714	0.3262	--	--
3.68	0.33642	0.32551	--	--
3.69	0.33572	0.32482	--	--
3.7	0.33501	0.32414	--	--
3.71	0.33431	0.32346	--	--
3.72	0.33361	0.32278	--	--
3.73	0.33292	0.3221	--	--
3.74	0.33222	0.32143	--	--
3.75	0.33153	0.32076	--	--
3.76	0.33085	0.32009	--	--
3.77	0.33016	0.31943	--	--
3.78	0.32948	0.31877	--	--
3.79	0.3288	0.31811	--	--
3.8	0.32813	0.31745	--	--
3.81	0.32745	0.3168	--	--
3.82	0.32678	0.31615	--	--
3.83	0.32611	0.3155	--	--
3.84	0.32545	0.31486	--	--
3.85	0.32479	0.31421	--	--
3.86	0.32413	0.31357	--	--
3.87	0.32347	0.31294	--	--
3.88	0.32282	0.3123	--	--
3.89	0.32216	0.31167	--	--
3.9	0.32151	0.31104	--	--
3.91	0.32087	0.31041	--	--
3.92	0.32022	0.30979	--	--
3.93	0.31958	0.30916	--	--
3.94	0.31894	0.30854	--	--
3.95	0.31831	0.30793	--	--
3.96	0.31768	0.30731	--	--
3.97	0.31704	0.3067	--	--
3.98	0.31642	0.30609	--	--
3.99	0.31579	0.30548	--	--
4	0.31517	0.30488	--	--
3.80146	--	--	0.32383	0.31743
3.65228	--	--	0.33436	0.32661
3.51197	--	--	0.34489	0.33578
3.37977	--	--	0.35673	0.35046
3.255	--	--	0.36727	0.35963
3.13704	--	--	0.38043	0.37064
3.02535	--	--	0.38964	0.37798
2.91945	--	--	0.40149	0.38716
2.81889	--	--	0.41334	0.39633
2.72329	--	--	0.42387	0.40734
2.63228	--	--	0.43308	0.41468
2.54554	--	--	0.44361	0.42569
2.46278	--	--	0.44888	0.43853

## Sheet: Figure 3
Figure 3A		Figure 3B		Wavelength (nm)	Intensity (a.u.)
Wavelength (nm)	Intensity (a.u.)	Wavelength (nm)	Intensity (a.u.)		Figure 3G	Figure 3H	Figure 3I	Figure 3M	Figure 3N	Figure 3O
2299.22	9.81	731.76	0.01926	740.97	0.00264	0.00166	0.00294	0.00247	0.00293	0.00642
2301.96	14.35	732.04	0.02187	741.14	0.00406	0.00297	0.00359	0.00348	0.00389	0.00743
2304.69	12.25	732.32	0.02929	741.31	0.00544	0.0039	0.00441	0.00426	0.00485	0.00843
2307.43	9.57	732.6	0.02719	741.49	0.00493	0.00365	0.00393	0.00407	0.0042	0.00809
2310.17	2.39	732.88	0.03843	741.66	0.00446	0.00364	0.00433	0.00403	0.00403	0.0076
2312.9	0.49	733.16	0.03573	741.84	0.005	0.00386	0.00481	0.00431	0.00469	0.00799
2315.64	1.13	733.44	0.03693	742.01	0.00441	0.00342	0.00478	0.00444	0.00459	0.00791
2318.38	8.82	733.72	0.03292	742.18	0.0049	0.00382	0.00574	0.00532	0.00577	0.00884
2321.11	9.09	734	0.03548	742.36	0.00677	0.00572	0.00862	0.00798	0.00872	0.01116
2323.85	13.88	734.28	0.03384	742.53	0.00519	0.004	0.00833	0.00788	0.00774	0.01007
2326.59	8.81	734.56	0.01786	742.7	0.00517	0.00431	0.00874	0.0083	0.00855	0.01081
2329.33	10.36	734.84	0.01874	742.88	0.00536	0.00406	0.00909	0.0086	0.00856	0.01144
2332.06	12.81	735.12	0.01848	743.05	0.00643	0.00421	0.01002	0.00913	0.00957	0.01236
2334.8	13.19	735.4	0.03121	743.23	0.00526	0.00381	0.00873	0.00805	0.00826	0.01176
2337.54	18.46	735.68	0.04064	743.4	0.00435	0.00325	0.0069	0.00679	0.00688	0.01061
2340.27	11.21	735.96	0.04098	743.57	0.0054	0.00441	0.00677	0.00651	0.00727	0.01074
2343.01	12.71	736.24	0.0338	743.75	0.00728	0.00576	0.00745	0.00749	0.00792	0.01149
2345.75	22.27	736.52	0.02825	743.92	0.00511	0.00446	0.00515	0.00505	0.00567	0.0094
2348.48	22.69	736.8	0.03473	744.09	0.00693	0.00604	0.00664	0.00673	0.00728	0.01078
2351.22	30.35	737.08	0.05788	744.27	0.00479	0.00428	0.00548	0.00502	0.00578	0.0091
2353.96	26.11	737.36	0.07654	744.44	0.00694	0.00556	0.00784	0.00768	0.00821	0.01099
2356.7	30.91	737.64	0.08988	744.61	0.00517	0.00471	0.00816	0.00749	0.00828	0.01117
2359.43	30.23	737.92	0.09176	744.79	0.00636	0.00552	0.01035	0.00948	0.01043	0.0134
2362.17	39.86	738.2	0.1097	744.96	0.00695	0.0062	0.01211	0.01116	0.01155	0.01422
2364.91	46.65	738.48	0.10828	745.13	0.00634	0.00544	0.01249	0.01134	0.01212	0.01406
2367.64	60.22	738.76	0.12956	745.31	0.00651	0.00566	0.01217	0.01159	0.01181	0.01495
2370.38	62.84	739.04	0.14505	745.48	0.00643	0.00495	0.0118	0.01049	0.0113	0.01456
2373.12	65.16	739.32	0.15271	745.65	0.00637	0.00556	0.01092	0.01021	0.01058	0.0141
2375.86	77.66	739.6	0.14865	745.83	0.00715	0.00541	0.01049	0.00985	0.01008	0.01349
2378.59	94.98	739.88	0.16433	746	0.00513	0.00421	0.00827	0.00761	0.00727	0.01126
2381.33	101.63	740.16	0.20262	746.17	0.00623	0.00458	0.00749	0.00685	0.00682	0.0105
2384.07	112.72	740.44	0.28439	746.35	0.00613	0.00461	0.00648	0.00631	0.00612	0.00932
2386.8	129.23	740.72	0.355	746.52	0.0056	0.00436	0.00572	0.0056	0.0055	0.00851
2389.54	139.57	741	0.39847	746.69	0.00599	0.00475	0.00653	0.00598	0.00615	0.00884
2392.28	157.46	741.28	0.41457	746.86	0.00633	0.00481	0.00722	0.00691	0.00675	0.00907
2395.01	179.13	741.56	0.43067	747.04	0.00524	0.00454	0.00686	0.00708	0.00649	0.00898
2397.75	195.61	741.84	0.51769	747.21	0.00745	0.00604	0.00968	0.00913	0.00949	0.01127
2400.49	233.39	742.12	0.60049	747.38	0.00493	0.0041	0.00932	0.00843	0.00903	0.01078
2403.23	250.07	742.4	0.65914	747.56	0.00694	0.00536	0.01199	0.01079	0.01112	0.01363
2405.96	265.83	742.68	0.71588	747.73	0.00434	0.00325	0.0118	0.01085	0.01051	0.01336
2408.7	317.77	742.96	0.71971	747.9	0.00587	0.00455	0.01532	0.01364	0.01311	0.01599
2411.44	340.11	743.24	0.77261	748.08	0.00628	0.00482	0.01559	0.01417	0.01444	0.0175
2414.17	381.37	743.52	0.85081	748.25	0.00749	0.00611	0.01653	0.01586	0.01522	0.01867
2416.91	434.34	743.8	0.87381	748.42	0.00699	0.00509	0.01509	0.01415	0.01316	0.01781
2419.65	475.3	744.08	0.82743	748.59	0.00708	0.00563	0.01268	0.01231	0.01202	0.01608
2422.39	537.49	744.36	0.75306	748.77	0.0055	0.00435	0.00915	0.00885	0.00879	0.01292
2425.12	578.04	744.64	0.7086	748.94	0.00558	0.00465	0.00828	0.00775	0.00845	0.01155
2427.86	630.19	744.92	0.76648	749.11	0.00578	0.00507	0.00837	0.0073	0.00768	0.01089
2430.6	665.9	745.2	0.90027	749.28	0.00591	0.00479	0.00903	0.00768	0.0089	0.01119
2433.33	755.92	745.48	0.934	749.46	0.00491	0.00399	0.01131	0.0101	0.01027	0.01245
2436.07	814.81	745.76	0.96237	749.63	0.00552	0.00477	0.01681	0.01438	0.01474	0.01656
2438.81	886.74	746.04	0.98	749.8	0.00442	0.00364	0.02184	0.01777	0.01947	0.02039
2441.54	952.12	746.32	0.94397	749.97	0.0052	0.00446	0.03116	0.02493	0.02614	0.02729
2444.28	987.82	746.6	0.94205	750.15	0.00512	0.0047	0.04037	0.03094	0.03316	0.03311
2447.02	1050.79	746.88	0.91522	750.32	0.00558	0.00435	0.04582	0.0371	0.0379	0.03927
2449.76	1099.51	747.16	0.88608	750.49	0.00413	0.00327	0.05142	0.04345	0.04194	0.04568
2452.49	1178.37	747.44	0.86538	750.66	0.00772	0.00653	0.0628	0.05568	0.04813	0.05592
2455.23	1216.35	747.72	0.82053	750.84	0.00561	0.00426	0.06391	0.05289	0.04884	0.05727
2457.97	1261.59	748	0.82896	751.01	0.00633	0.0049	0.05877	0.05058	0.04945	0.05317
2460.7	1352.82	748.28	0.84008	751.18	0.00539	0.00401	0.05066	0.04478	0.04739	0.04824
2463.44	1346.22	748.56	0.8144	751.35	0.00691	0.00552	0.04531	0.04151	0.04417	0.04512
2466.18	1373.79	748.84	0.85733	751.53	0.00564	0.00461	0.04324	0.03981	0.04091	0.04241
2468.91	1446.59	749.12	0.85235	751.7	0.00641	0.00482	0.04357	0.04161	0.04118	0.04533
2471.65	1406.77	749.4	0.79945	751.87	0.00422	0.00354	0.04463	0.03993	0.04058	0.04559
2474.39	1433.91	749.68	0.75536	752.04	0.00623	0.00529	0.05168	0.04554	0.04582	0.049
2477.13	1412.47	749.96	0.78833	752.22	0.00431	0.00385	0.06381	0.05209	0.05495	0.05529
2479.86	1425.2	750.24	0.8397	752.39	0.00567	0.00471	0.08968	0.07167	0.07376	0.07318
2482.6	1476.33	750.52	0.8995	752.56	0.00545	0.00447	0.13498	0.10531	0.10174	0.10633
2485.34	1450.5	750.8	0.88532	752.73	0.00565	0.00494	0.18748	0.15592	0.14498	0.15103
2488.07	1383.61	751.08	0.86883	752.9	0.00503	0.0044	0.25566	0.20751	0.20548	0.19851
2490.81	1437.78	751.36	0.88071	753.08	0.00615	0.00553	0.33364	0.25505	0.26537	0.26433
2493.55	1388.1	751.64	0.89567	753.25	0.00399	0.00362	0.42155	0.32327	0.33219	0.35081
2496.29	1402.77	751.92	0.93055	753.42	0.00569	0.00475	0.54117	0.41631	0.45046	0.45204
2499.02	1443.42	752.2	0.87151	753.59	0.00549	0.00399	0.65852	0.53004	0.60409	0.56448
2501.76	1397.02	752.48	0.71588	753.76	0.00586	0.00435	0.78146	0.66463	0.71988	0.6748
2504.5	1408.26	752.76	0.63423	753.94	0.00608	0.00431	0.80685	0.70208	0.75477	0.66604
2507.23	1351.48	753.04	0.59589	754.11	0.00591	0.00467	0.73979	0.71406	0.75806	0.62503
2509.97	1380.35	753.32	0.62924	754.28	0.00543	0.00405	0.85155	0.85107	0.86707	0.71649
2512.71	1325.51	753.6	0.67984	754.45	0.0054	0.00442	1	1	0.98105	0.87429
2515.44	1320.38	753.88	0.7247	754.62	0.00563	0.00518	0.99689	0.99946	0.92935	0.96151
2518.18	1353.04	754.16	0.71473	754.8	0.00558	0.00521	0.94731	0.89158	0.86726	0.81506
2520.92	1328.43	754.44	0.71281	754.97	0.00608	0.00567	0.90356	0.77927	0.76045	0.69627
2523.66	1256.8	754.72	0.71281	755.14	0.00574	0.00575	0.81999	0.70075	0.69044	0.64226
2526.39	1287.54	755	0.71895	755.31	0.00477	0.00456	0.76426	0.66718	0.63376	0.59862
2529.13	1197.08	755.28	0.75153	755.48	0.00537	0.00507	0.64791	0.57424	0.53584	0.55792
2531.87	1211.29	755.56	0.75076	755.65	0.00431	0.00347	0.50605	0.47712	0.43558	0.45774
2534.6	1146.32	755.84	0.74463	755.83	0.00626	0.00476	0.39998	0.36827	0.33521	0.34584
2537.34	1253.61	756.12	0.73926	756	0.00681	0.00515	0.27023	0.26343	0.25043	0.25775
2540.08	1184.33	756.4	0.74118	756.17	0.00582	0.00432	0.19479	0.19868	0.18985	0.20304
2542.82	1075.5	756.68	0.77568	756.34	0.00567	0.00432	0.1653	0.16322	0.15343	0.16482
2545.55	1106.4	756.96	0.79485	756.51	0.00615	0.00446	0.13887	0.12931	0.12306	0.13584
2548.29	1124.19	757.24	0.80826	756.68	0.00562	0.00403	0.10984	0.10105	0.09346	0.10514
2551.03	1039.41	757.52	0.77875	756.85	0.0049	0.00381	0.08289	0.0771	0.07249	0.08476
2553.76	1239.55	757.8	0.76341	757.03	0.00546	0.00449	0.07024	0.06465	0.06209	0.07335
2556.5	1261.83	758.08	0.77261	757.2	0.006	0.00539	0.07129	0.06207	0.06212	0.06924
2559.24	846.13	758.36	0.81593	757.37	0.00558	0.00529	0.08243	0.06738	0.06747	0.07266
2561.97	747.2	758.64	0.86691	757.54	0.00677	0.00633	0.0945	0.07632	0.0752	0.07894
2564.71	1103.36	758.92	0.86576	757.71	0.00636	0.00568	0.09666	0.08222	0.07957	0.0807
2567.45	932.63	759.2	0.865	757.88	0.00488	0.00475	0.08876	0.08215	0.0786	0.08042
2570.19	1074.34	759.48	0.84583	758.05	0.00547	0.00499	0.08294	0.07747	0.07527	0.07875
2572.92	910	759.76	0.8213	758.23	0.00554	0.00535	0.079	0.0673	0.0703	0.07282
2575.66	902.52	760.04	0.82321	758.4	0.0052	0.00417	0.07844	0.05959	0.06425	0.07078
2578.4	1131.59	760.32	0.80903	758.57	0.00687	0.00552	0.07261	0.05861	0.05832	0.06798
2581.13	777.97	760.6	0.74425	758.74	0.00576	0.00447	0.05588	0.05152	0.04741	0.05681
2583.87	920.84	760.88	0.67524	758.91	0.00632	0.00432	0.04519	0.03901	0.03841	0.04681
2586.61	775.83	761.16	0.58899	759.08	0.00494	0.0041	0.03216	0.02855	0.02766	0.03828
2589.35	1010.6	761.44	0.55334	759.25	0.00595	0.00456	0.02338	0.0221	0.02138	0.03227
2592.08	705.44	761.72	0.52919	759.42	0.00616	0.005	0.01707	0.01622	0.0158	0.02622
2594.82	734.75	762	0.48779	759.59	0.00564	0.00538	0.01353	0.0121	0.01326	0.02269
2597.56	1095.8	762.28	0.41726	759.77	0.00436	0.00404	0.01076	0.00892	0.01067	0.01915
2600.29	916.81	762.56	0.37068	759.94	0.00506	0.00431	0.01154	0.00955	0.01062	0.01686
2603.03	591.07	762.84	0.35516	760.11	0.00662	0.00597	0.01376	0.01277	0.01303	0.01727
2605.77	798.54	763.12	0.36888	760.28	0.00656	0.0062	0.01509	0.01392	0.01415	0.01808
2608.5	937.93	763.4	0.36646	760.45	0.00564	0.00531	0.01612	0.01443	0.01509	0.0186
2611.24	941.69	763.68	0.37724	760.62	0.00599	0.00556	0.01876	0.01747	0.01709	0.02095
2613.98	874.11	763.96	0.41649	760.79	0.0062	0.00496	0.01772	0.01662	0.01683	0.02121
2616.72	739.57	764.24	0.45674	760.96	0.00589	0.00504	0.01659	0.01649	0.016	0.02169
2619.45	867.41	764.52	0.47169	761.13	0.00551	0.00475	0.01762	0.01617	0.01634	0.02378
2622.19	1106.45	764.8	0.46747	761.3	0.00473	0.004	0.01715	0.01686	0.01535	0.02536
2624.93	892.67	765.08	0.48817	761.47	0.00526	0.0046	0.01627	0.01576	0.01475	0.02613
2627.66	798.62	765.36	0.51961	761.64	0.00727	0.00589	0.0157	0.01547	0.01514	0.02959
2630.4	797.83	765.64	0.55449	761.81	0.00562	0.00433	0.01304	0.01233	0.01264	0.03159
2633.14	959.29	765.92	0.57443	761.99	0.00541	0.00437	0.01086	0.01001	0.0105	0.03166
2635.87	1141.36	766.2	0.59091	762.16	0.0057	0.00455	0.00841	0.00833	0.00953	0.02822
2638.61	1123.26	766.48	0.56714	762.33	0.00574	0.00501	0.00702	0.00707	0.00821	0.02309
2641.35	981.07	766.76	0.55373	762.5	0.00628	0.00566	0.00662	0.00704	0.00829	0.02282
2644.09	886.06	767.04	0.54223	762.67	0.00647	0.00605	0.00741	0.00703	0.00913	0.02329
2646.82	1101.52	767.32	0.51731	762.84	0.00512	0.00528	0.00715	0.00643	0.00808	0.02034
2649.56	1026.12	767.6	0.45099	763.01	0.005	0.00531	0.00875	0.00807	0.00948	0.0185
2652.3	876.02	767.88	0.44102	763.18	0.00357	0.00419	0.00834	0.00781	0.0096	0.01609
2655.03	963.36	768.16	0.47207	763.35	0.00595	0.00587	0.01172	0.01085	0.0125	0.01795
2657.77	810.06	768.44	0.48051	763.52	0.00649	0.00609	0.01239	0.01182	0.0131	0.02003
2660.51	795.17	768.72	0.47629	763.69	0.0062	0.00563	0.0131	0.01242	0.0133	0.026
2663.25	565.73	769	0.44601	763.86	0.00604	0.00455	0.01364	0.01259	0.01264	0.03462
2665.98	451.48	769.28	0.43872	764.03	0.00596	0.00497	0.01393	0.01282	0.01192	0.04285
2668.72	414.51	769.56	0.43259	764.2	0.00532	0.00393	0.01081	0.01049	0.01036	0.04618
2671.46	681.87	769.84	0.41572	764.37	0.00632	0.00519	0.00982	0.00983	0.00991	0.05094
2674.19	505.16	770.12	0.41879	764.54	0.00464	0.00388	0.00638	0.00674	0.00701	0.05676
2676.93	424.68	770.4	0.44102	764.71	0.00617	0.00525	0.00715	0.007	0.00812	0.07095
2679.67	761.23	770.68	0.45406	764.88	0.00602	0.00532	0.00661	0.00659	0.00797	0.08766
2682.4	608.02	770.96	0.50466	765.05	0.00655	0.00681	0.00653	0.00697	0.00902	0.09762
2685.14	665.97	771.24	0.54951	765.22	0.00472	0.00588	0.00496	0.00506	0.00792	0.09653
2687.88	818.3	771.52	0.54184	765.39	0.00646	0.00721	0.00624	0.00635	0.00971	0.08622
2690.62	781.79	771.8	0.51999	765.56	0.00658	0.00832	0.00791	0.00723	0.01007	0.0781
2693.35	441.75	772.08	0.50121	765.73	0.00641	0.00695	0.00788	0.00744	0.00966	0.06568
2696.09	749.99	772.36	0.48012	765.9	0.00611	0.00623	0.00803	0.0071	0.00957	0.05503
2698.83	696.19	772.64	0.47207	766.07	0.00545	0.00596	0.00917	0.00792	0.01049	0.05743
2701.56	740.69	772.92	0.49047	766.24	0.00556	0.00531	0.01011	0.0094	0.01103	0.068
2704.3	745.54	773.2	0.53226	766.41	0.0061	0.00617	0.01093	0.0114	0.01194	0.08075
2707.04	573.4	773.48	0.55258	766.58	0.00463	0.00437	0.00991	0.01052	0.01113	0.09639
2709.78	498.1	773.76	0.55449	766.75	0.00599	0.00522	0.01079	0.01121	0.0112	0.12634
2712.51	689.51	774.04	0.54453	766.92	0.00497	0.00434	0.00896	0.00902	0.00894	0.15408
2715.25	620.13	774.32	0.52613	767.09	0.00514	0.00408	0.00793	0.0079	0.00776	0.19455
2717.99	407.8	774.6	0.48281	767.26	0.00454	0.00388	0.00629	0.00639	0.00716	0.28443
2720.72	433.74	774.88	0.47054	767.43	0.00651	0.00555	0.00786	0.00714	0.00855	0.3714
2723.46	339.06	775.16	0.50082	767.6	0.00614	0.00602	0.00717	0.00633	0.00804	0.43456
2726.2	597.41	775.44	0.53993	767.77	0.00675	0.00618	0.00609	0.00635	0.00795	0.48503
2728.93	609.86	775.72	0.56638	767.94	0.00416	0.00506	0.00425	0.00444	0.00624	0.57792
2731.67	530.75	776	0.56523	768.11	0.00752	0.00853	0.00647	0.00685	0.00931	0.66518
2734.41	427.86	776.28	0.54989	768.28	0.0056	0.00716	0.00564	0.00508	0.00856	0.735
2737.15	312.13	776.56	0.54069	768.45	0.0061	0.00771	0.00609	0.00569	0.00939	0.84755
2739.88	213.21	776.84	0.55526	768.62	0.00541	0.00695	0.00643	0.00625	0.00949	0.94183
2742.62	423.59	777.12	0.56369	768.79	0.00548	0.0069	0.00731	0.00684	0.00937	0.96716
2745.36	445.54	777.4	0.56906	768.96	0.00517	0.00593	0.00697	0.00717	0.00931	0.92011
2748.09	437.3	777.68	0.55143	769.13	0.00562	0.0061	0.00854	0.00808	0.01009	0.86831
2750.83	361.01	777.96	0.54529	769.3	0.00603	0.00592	0.00985	0.00906	0.01046	0.85827
2753.57	206.34	778.24	0.55986	769.47	0.00553	0.00485	0.00914	0.00799	0.00866	0.81909
2756.3	317.98	778.52	0.56484	769.64	0.00627	0.00517	0.00908	0.0085	0.00911	0.7298
2759.04	337.82	778.8	0.54721	769.8	0.00619	0.00484	0.00822	0.00839	0.00957	0.65881
2761.78	202.86	779.08	0.53303	769.97	0.00626	0.00459	0.00782	0.00801	0.00946	0.57495
2764.52	264.56	779.36	0.54568	770.14	0.00657	0.00578	0.00792	0.00791	0.00962	0.47932
2767.25	238.79	779.64	0.57749	770.31	0.00643	0.0066	0.00714	0.00774	0.01	0.38604
2769.99	220.66	779.92	0.58439	770.48	0.0077	0.00842	0.00703	0.00773	0.0113	0.30095
2772.73	317.54	780.2	0.54951	770.65	0.0057	0.00757	0.00516	0.00583	0.00941	0.20799
2775.46	256.87	780.48	0.53993	770.82	0.00621	0.00906	0.00544	0.00621	0.00976	0.15508
2778.2	261.78	780.76	0.53801	770.99	0.00659	0.01015	0.00614	0.00626	0.01083	0.12638
2780.94	244.58	781.04	0.55871	771.16	0.00445	0.00932	0.0044	0.00443	0.00983	0.10449
2783.68	273.02	781.32	0.59091	771.33	0.00544	0.01007	0.00532	0.00494	0.01036	0.08952
2786.41	195.1	781.6	0.59973	771.5	0.0054	0.0095	0.00551	0.00534	0.01113	0.0783
2789.15	283.94	781.88	0.58248	771.67	0.00617	0.00885	0.00532	0.00567	0.01024	0.07349
2791.89	281.49	782.16	0.58478	771.83	0.00741	0.00896	0.00716	0.00693	0.01063	0.07496
2794.62	281.73	782.44	0.59781	772	0.00601	0.00709	0.00597	0.00566	0.00846	0.07638
2797.36	296.05	782.72	0.61889	772.17	0.0067	0.00738	0.00695	0.00674	0.0087	0.08469
2800.1	234.9	783	0.62081	772.34	0.0061	0.00556	0.00602	0.00611	0.00783	0.08898
2802.83	183.4	783.28	0.59934	772.51	0.00593	0.00466	0.00511	0.00574	0.00658	0.08661
2805.57	259.41	783.56	0.59168	772.68	0.00762	0.00634	0.0067	0.00708	0.00818	0.08445
2808.31	258.68	783.84	0.58823	772.85	0.00666	0.00568	0.00567	0.00663	0.00782	0.08324
2811.05	256.83	784.12	0.58324	773.02	0.00813	0.00728	0.00609	0.00725	0.00927	0.07975
2813.78	239.51	784.4	0.57251	773.19	0.00803	0.00819	0.0061	0.00677	0.0096	0.07229
2816.52	232.64	784.68	0.54989	773.35	0.00727	0.00874	0.00509	0.00569	0.01006	0.06082
2819.26	194.92	784.96	0.50734	773.52	0.00604	0.01008	0.00499	0.00533	0.01049	0.05181
2821.99	199.69	785.24	0.48894	773.69	0.00637	0.01074	0.00445	0.00536	0.01236	0.04415
2824.73	180.98	785.52	0.46326	773.86	0.00752	0.01242	0.00582	0.00654	0.01335	0.03636
2827.47	179.6	785.8	0.43067	774.03	0.0075	0.01264	0.0062	0.00649	0.01375	0.02845
2830.21	162.48	786.08	0.39924	774.2	0.00615	0.01142	0.00643	0.00609	0.01245	0.02309
2832.94	150.06	786.36	0.38387	774.37	0.00661	0.01047	0.00623	0.00609	0.01216	0.02044
2835.68	163.08	786.64	0.39541	774.53	0.00593	0.0095	0.00682	0.00619	0.01087	0.01963
2838.42	193.13	786.92	0.41419	774.7	0.006	0.00785	0.00659	0.00613	0.00982	0.0195
2841.15	223.27	787.2	0.41994	774.87	0.0064	0.00816	0.00664	0.00646	0.00982	0.02205
2843.89	249.09	787.48	0.42722	775.04	0.00624	0.00642	0.00634	0.00619	0.00875	0.0235
2846.63	231.57	787.76	0.42607	775.21	0.00721	0.00666	0.00683	0.00659	0.00861	0.02611
2849.36	232.67	788.04	0.42454	775.38	0.0052	0.00471	0.00493	0.00501	0.00713	0.02605
2852.1	231.08	788.32	0.45099	775.55	0.00649	0.00672	0.00541	0.00618	0.00772	0.02853
2854.84	241.93	788.6	0.48281	775.71	0.00699	0.00777	0.00596	0.00656	0.00934	0.02936
2857.58	254.08	788.88	0.50581	775.88	0.00569	0.00895	0.00432	0.00537	0.00926	0.02744
2860.31	251.89	789.16	0.53686	776.05	0.00576	0.00983	0.00434	0.00482	0.01043	0.0278
2863.05	234.22	789.44	0.55143	776.22	0.00689	0.01255	0.0049	0.00569	0.01273	0.02907
2865.79	241.89	789.72	0.52613	776.39	0.00753	0.01467	0.00556	0.00604	0.01526	0.02831
2868.52	230.25	790	0.50734	776.55	0.00687	0.01555	0.00555	0.0057	0.0168	0.02587
2871.26	232.37	790.28	0.49047	776.72	0.00574	0.01523	0.00477	0.00436	0.01646	0.02375
2874	241.24	790.56	0.50121	776.89	0.00709	0.01696	0.00609	0.00606	0.0186	0.02418
2876.74	241.21	790.84	0.52574	777.06	0.00718	0.01772	0.00594	0.00583	0.0188	0.02265
2879.47	255.06	791.12	0.53226	777.23	0.00642	0.01801	0.00595	0.00616	0.01819	0.02135
2882.21	237.32	791.4	0.52574	777.4	0.00548	0.01503	0.00505	0.00505	0.01534	0.01927
2884.95	256.76	791.68	0.50926	777.56	0.00505	0.01235	0.00502	0.00464	0.0136	0.01731
2887.68	257.12	791.96	0.46901	777.73	0.0057	0.01043	0.00533	0.00536	0.01162	0.01666
2890.42	267.65	792.24	0.45137	777.9	0.00599	0.00848	0.00548	0.00594	0.01001	0.0165
2893.16	239.04	792.52	0.43987	778.07	0.00683	0.00789	0.00563	0.0061	0.009	0.0169
2895.89	269.93	792.8	0.43642	778.24	0.00605	0.00777	0.005	0.00631	0.00904	0.01806
2898.63	231.65	793.08	0.46671	778.4	0.00623	0.00971	0.00487	0.00599	0.01159	0.02128
2901.37	234.99	793.36	0.47514	778.57	0.00721	0.01466	0.00525	0.00647	0.01547	0.02599
2904.11	237	793.64	0.45597	778.74	0.00611	0.02052	0.00433	0.00574	0.01993	0.0289
2906.84	245.72	793.92	0.43757	778.91	0.00768	0.02904	0.00493	0.00656	0.02759	0.03496
2909.58	250.79	794.2	0.40154	779.07	0.00555	0.03613	0.0033	0.00513	0.03463	0.03836
2912.32	256.62	794.48	0.39962	779.24	0.00677	0.0476	0.00454	0.00549	0.04381	0.04504
2915.05	275.52	794.76	0.44179	779.41	0.00618	0.05616	0.00391	0.00434	0.05017	0.05007
2917.79	259.47	795.04	0.47897	779.58	0.00665	0.0634	0.00461	0.00507	0.05964	0.05674
2920.53	223.66	795.32	0.49392	779.74	0.00659	0.06709	0.005	0.0054	0.06731	0.06311
2923.26	247.99	795.6	0.49009	779.91	0.00481	0.0662	0.00395	0.00347	0.06763	0.06582
2926	258.75	795.88	0.45942	780.08	0.00665	0.07049	0.00617	0.0055	0.06846	0.06758
2928.74	230.45	796.16	0.43681	780.25	0.00642	0.06874	0.00551	0.00567	0.06898	0.0654
2931.48	238.63	796.44	0.43451	780.42	0.00608	0.06463	0.00537	0.00548	0.06355	0.06355
2934.21	254.97	796.72	0.42837	780.58	0.00567	0.06035	0.00524	0.00514	0.05882	0.06132
2936.95	244.27	797	0.46172	780.75	0.00607	0.05506	0.00537	0.00549	0.05432	0.05984
2939.69	240.4	797.28	0.47897	780.92	0.00619	0.05541	0.00543	0.00575	0.05144	0.05805
2942.42	253.43	797.56	0.45712	781.09	0.00605	0.05535	0.00472	0.00532	0.05005	0.05739
2945.16	245.6	797.84	0.44562	781.25	0.00697	0.05961	0.00567	0.00637	0.05467	0.06384
2947.9	243.93	798.12	0.39502	781.42	0.00646	0.07039	0.00516	0.00558	0.06369	0.0721
2950.64	247.08	798.4	0.3509	781.59	0.00687	0.0922	0.00534	0.00631	0.08184	0.09013
2953.37	262.83	798.68	0.35715	781.75	0.00728	0.12397	0.00528	0.00601	0.11375	0.11509
2956.11	247.95	798.96	0.38333	781.92	0.00601	0.15573	0.00431	0.00506	0.14796	0.14686
2958.85	233.96	799.24	0.41074	782.09	0.00589	0.20602	0.0041	0.00545	0.18979	0.18814
2961.58	252.89	799.52	0.43221	782.26	0.00721	0.2803	0.00495	0.00575	0.25342	0.23416
2964.32	257.72	799.8	0.40806	782.42	0.0061	0.33663	0.0043	0.00465	0.34339	0.29492
2967.06	246.43	800.08	0.37279	782.59	0.00692	0.39678	0.00565	0.00577	0.41389	0.36931
2969.79	253.12	800.36	0.3616	782.76	0.00727	0.48228	0.00611	0.00646	0.48719	0.45977
2972.53	255.75	800.64	0.37658	782.92	0.00689	0.57381	0.0059	0.00553	0.56865	0.50675
2975.27	243.97	800.92	0.43259	783.09	0.00515	0.66682	0.00439	0.00439	0.61168	0.57694
2978.01	241.52	801.2	0.49277	783.26	0.006	0.76258	0.00548	0.0057	0.68646	0.64634
2980.74	262.92	801.48	0.49814	783.43	0.00821	0.81937	0.00647	0.00727	0.80646	0.71505
2983.48	272.49	801.76	0.50964	783.59	0.00888	0.85017	0.00724	0.0077	0.87562	0.76723
2986.22	253.76	802.04	0.48319	783.76	0.00633	0.8458	0.00505	0.00618	0.89916	0.81083
2988.95	253.71	802.32	0.44217	783.93	0.00826	0.88775	0.00621	0.0078	0.90315	0.86542
2991.69	266.94	802.6	0.45712	784.09	0.00823	0.96654	0.00571	0.00753	0.89168	0.87904
2994.43	255.4	802.88	0.49047	784.26	0.00797	1	0.00544	0.00719	0.87059	0.9182
2997.17	250.91	803.16	0.52651	784.43	0.00929	0.96961	0.0055	0.00708	0.83365	0.89558
2999.9	261.13	803.44	0.57673	784.59	0.00863	0.88798	0.00565	0.00761	0.82508	0.81747
3002.64	259.12	803.72	0.57443	784.76	0.00885	0.78975	0.00559	0.00775	0.78741	0.70265
3005.38	263.43	804	0.54031	784.93	0.0089	0.67334	0.00615	0.00784	0.72057	0.63192
3008.11	256.34	804.28	0.48932	785.09	0.00884	0.60158	0.00623	0.00743	0.64476	0.58242
3010.85	261.15	804.56	0.43527	785.26	0.00811	0.54464	0.00567	0.00704	0.55055	0.5365
3013.59	254.15	804.84	0.42531	785.43	0.00715	0.46598	0.00535	0.00603	0.45287	0.46264
3016.32	248.87	805.12	0.46057	785.59	0.00704	0.38307	0.00544	0.00609	0.36582	0.3727
3019.06	241.55	805.4	0.48856	785.76	0.00762	0.30605	0.00669	0.00589	0.29105	0.28887
3021.8	261.16	805.68	0.51923	785.93	0.00755	0.23124	0.00627	0.0066	0.22072	0.2169
3024.54	256.19	805.96	0.49584	786.09	0.00626	0.16794	0.00558	0.0057	0.16671	0.15795
3027.27	248.39	806.24	0.43872	786.26	0.00785	0.12412	0.0067	0.00723	0.1255	0.12262
3030.01	253.74	806.52	0.39579	786.43	0.00757	0.09353	0.00658	0.00709	0.09099	0.09615
3032.75	268.12	806.8	0.36704	786.59	0.00717	0.07659	0.00594	0.00729	0.07373	0.07748
3035.48	262.01	807.08	0.38184	786.76	0.00706	0.0698	0.00511	0.00684	0.06427	0.07122
3038.22	261.53	807.36	0.43489	786.93	0.00706	0.07217	0.00534	0.00707	0.06331	0.07105
3040.96	267.58	807.64	0.48319	787.09	0.0094	0.08219	0.00656	0.00896	0.07239	0.07595
3043.7	271.88	807.92	0.50274	787.26	0.00918	0.09204	0.0061	0.00869	0.08321	0.0804
3046.43	255.47	808.2	0.49469	787.42	0.00902	0.10006	0.00564	0.00897	0.09097	0.08883
3049.17	265.57	808.48	0.44946	787.59	0.00966	0.10814	0.00581	0.0086	0.09522	0.09763
3051.91	261.11	808.76	0.41036	787.76	0.00974	0.11091	0.00573	0.00882	0.09985	0.09827
3054.64	270.32	809.04	0.40422	787.92	0.01011	0.10769	0.00643	0.00882	0.10416	0.09854
3057.38	270.04	809.32	0.42262	788.09	0.00731	0.10072	0.0044	0.00649	0.10087	0.09604
3060.12	264.15	809.6	0.46019	788.26	0.00734	0.0965	0.00482	0.00633	0.09814	0.09535
3062.85	272.84	809.88	0.49622	788.42	0.00614	0.08545	0.00444	0.00485	0.08572	0.08662
3065.59	273.26	810.16	0.48932	788.59	0.00708	0.07412	0.00496	0.00582	0.07407	0.07592
3068.33	257.61	810.44	0.46441	788.75	0.00649	0.05881	0.00501	0.00548	0.05907	0.0636
3071.07	254.28	810.72	0.40882	788.92	0.0075	0.04691	0.00623	0.00652	0.04673	0.05256
3073.8	267.13	811	0.35324	789.09	0.00644	0.0338	0.00556	0.00577	0.03455	0.04225
3076.54	282.95	811.28	0.34638	789.25	0.00841	0.02543	0.00708	0.00744	0.0269	0.03517
3079.28	253.59	811.56	0.37865	789.42	0.00691	0.01705	0.00547	0.00657	0.01951	0.02815
3082.01	266.82	811.84	0.42569	789.58	0.00687	0.01182	0.00478	0.00624	0.01574	0.02518
3084.75	277.3	812.12	0.46786	789.75	0.00906	0.01183	0.0063	0.00837	0.01518	0.02513
3087.49	251.27	812.4	0.48012	789.92	0.01022	0.01299	0.00637	0.00912	0.01728	0.02582
3090.22	251.42	812.68	0.45482	790.08	0.01189	0.01642	0.00731	0.01049	0.02073	0.02804
3092.96	270.51	812.96	0.41917	790.25	0.00944	0.01894	0.00573	0.00874	0.02202	0.02947
3095.7	261.98	813.24	0.38598	790.41	0.01019	0.02331	0.00583	0.00872	0.02525	0.03247
3098.44	257.87	813.52	0.37329	790.58	0.00952	0.02619	0.00561	0.00813	0.02778	0.03434
3101.17	271.32	813.8	0.39272	790.74	0.00907	0.02936	0.00507	0.00801	0.03036	0.03721
3103.91	269.72	814.08	0.42837	790.91	0.00965	0.03186	0.00578	0.00818	0.0322	0.03895
3106.65	287.44	814.36	0.45367	791.08	0.00812	0.03251	0.00454	0.00661	0.03214	0.03952
3109.38	258.67	814.64	0.45406	791.24	0.00714	0.03191	0.00484	0.00596	0.03223	0.03991
3112.12	255.85	814.92	0.42761	791.41	0.00716	0.03239	0.00543	0.00622	0.0324	0.0399
3114.86	267.54	815.2	0.37432	791.57	0.00774	0.03092	0.00661	0.00666	0.03042	0.03922
3117.6	279.84	815.48	0.32276	791.74	0.00647	0.02566	0.00514	0.00507	0.02707	0.03875
3120.33	252.9	815.76	0.30218	791.9	0.00784	0.02273	0.00616	0.00669	0.02487	0.03942
3123.07	266.85	816.04	0.29428	792.07	0.00604	0.01868	0.00449	0.00538	0.01923	0.03794
3125.81	272.42	816.32	0.3177	792.23	0.00876	0.01605	0.00665	0.0075	0.01881	0.03935
3128.54	265.38	816.6	0.34277	792.4	0.00988	0.01293	0.00707	0.00843	0.01652	0.03651
3131.28	253.89	816.88	0.35703	792.56	0.01006	0.01015	0.00621	0.00893	0.01446	0.03475
3134.02	292.86	817.16	0.36171	792.73	0.01049	0.00825	0.00558	0.00894	0.01292	0.03387
3136.75	284.85	817.44	0.34783	792.9	0.01143	0.00813	0.00627	0.01027	0.01328	0.03283
3139.49	279.36	817.72	0.30931	793.06	0.01105	0.00837	0.00505	0.01035	0.01385	0.03049
3142.23	253.33	818	0.29068	793.23	0.01261	0.0117	0.00656	0.01195	0.01729	0.03014
3144.97	263.09	818.28	0.27592	793.39	0.01197	0.01398	0.00598	0.01097	0.01901	0.02816
3147.7	293.04	818.56	0.29313	793.56	0.01179	0.0165	0.00542	0.01126	0.02138	0.02766
3150.44	265.48	818.84	0.34488	793.72	0.0117	0.01935	0.00553	0.01022	0.02292	0.02908
3153.18	261.4	819.12	0.38302	793.89	0.01128	0.02048	0.00529	0.00905	0.02338	0.0328
3155.91	274.35	819.4	0.41419	794.05	0.00831	0.0196	0.00406	0.00717	0.02188	0.03527
3158.65	269.81	819.68	0.43757	794.22	0.00925	0.02127	0.00553	0.00824	0.02437	0.0416
3161.39	288.33	819.96	0.41841	794.38	0.00888	0.02265	0.00623	0.00788	0.02383	0.04709
3164.13	266.62	820.24	0.38575	794.55	0.00887	0.02126	0.00688	0.00762	0.02202	0.05497
3166.86	286.53	820.52	0.37835	794.71	0.00777	0.01818	0.00517	0.00618	0.02009	0.06237
3169.6	298.29	820.8	0.36282	794.88	0.00794	0.01687	0.00639	0.00752	0.01908	0.07306
3172.34	277.83	821.08	0.39771	795.04	0.0082	0.01387	0.00554	0.00714	0.01606	0.08365
3175.07	260.04	821.36	0.45252	795.21	0.00975	0.01153	0.00636	0.00841	0.01498	0.09584
3177.81	263.08	821.64	0.49507	795.37	0.01192	0.01038	0.00715	0.01112	0.01547	0.10688
3180.55	274.26	821.92	0.54414	795.54	0.01227	0.00863	0.00621	0.01172	0.01497	0.1159
3183.28	281.3	822.2	0.55334	795.7	0.0146	0.00828	0.00701	0.01397	0.01615	0.11729
3186.02	263.75	822.48	0.51501	795.87	0.01644	0.00957	0.00797	0.01579	0.01862	0.12066
3188.76	291.14	822.76	0.48779	796.03	0.01608	0.00833	0.00624	0.01461	0.01845	0.11173
3191.5	285.57	823.04	0.45291	796.2	0.0169	0.00977	0.00616	0.01623	0.01985	0.10393
3194.23	275.28	823.32	0.44677	796.36	0.01696	0.01126	0.00585	0.01486	0.02119	0.09694
3196.97	257.56	823.6	0.49546	796.52	0.01808	0.01416	0.00649	0.01546	0.02399	0.09261
3199.71	256.42	823.88	0.55756	796.69	0.01461	0.0144	0.00527	0.01309	0.02365	0.09536
3202.44	271.34	824.16	0.62618	796.85	0.0147	0.01735	0.00626	0.01353	0.02538	0.1052
3205.18	272.18	824.44	0.69748	797.02	0.01138	0.01662	0.00439	0.01111	0.02484	0.11599
3207.92	263.88	824.72	0.68214	797.18	0.01122	0.01812	0.0053	0.00994	0.02458	0.13887
3210.65	262.87	825	0.64611	797.35	0.01011	0.0179	0.0057	0.00891	0.02263	0.16275
3213.39	295.2	825.28	0.60816	797.51	0.00869	0.01662	0.00522	0.0074	0.02115	0.1974
3216.13	278.91	825.56	0.54759	797.68	0.00873	0.01552	0.00593	0.0075	0.01895	0.25475
3218.87	270.52	825.84	0.53226	797.84	0.00931	0.01486	0.00652	0.00817	0.01741	0.31804
3221.6	264.19	826.12	0.55373	798	0.00802	0.01103	0.00598	0.00718	0.01407	0.38644
3224.34	287.47	826.4	0.57826	798.17	0.01067	0.01131	0.00737	0.00951	0.01468	0.47252
3227.08	265.3	826.68	0.61468	798.33	0.01084	0.00886	0.00686	0.01033	0.01333	0.53947
3229.81	254.07	826.96	0.61928	798.5	0.01094	0.00642	0.00545	0.01009	0.01288	0.62533
3232.55	266.09	827.24	0.57558	798.66	0.01265	0.00682	0.00635	0.01202	0.01372	0.70594
3235.29	285.2	827.52	0.50811	798.83	0.0142	0.00711	0.00656	0.01404	0.01511	0.72599
3238.03	289.65	827.8	0.43144	798.99	0.01685	0.00781	0.0075	0.01548	0.01715	0.78819
3240.76	262.2	828.08	0.36999	799.15	0.01794	0.00798	0.0067	0.01658	0.01789	0.83857
3243.5	253.75	828.36	0.34243	799.32	0.01406	0.00723	0.00497	0.01425	0.01662	0.89491
3246.24	272.32	828.64	0.34262	799.48	0.01711	0.01024	0.00757	0.01674	0.01975	0.93048
3248.97	273.75	828.92	0.3519	799.65	0.01556	0.00954	0.00579	0.01451	0.01829	0.96727
3251.71	270.02	829.2	0.37708	799.81	0.0162	0.01187	0.0067	0.01479	0.01961	1
3254.45	265.6	829.48	0.3849	799.97	0.01421	0.01246	0.00581	0.01298	0.01873	0.95711
3257.18	269.18	829.76	0.36773	800.14	0.01365	0.01377	0.00676	0.01248	0.01986	0.89268
3259.92	287.31	830.04	0.32204	800.3	0.01054	0.01276	0.00541	0.00952	0.01751	0.86102
3262.66	266.31	830.32	0.28727	800.47	0.00986	0.0128	0.00604	0.00854	0.01659	0.82425
3265.4	251.31	830.6	0.24441	800.63	0.00942	0.01287	0.0062	0.00786	0.01492	0.75345
3268.13	279.12	830.88	0.22122	800.79	0.01044	0.01378	0.00758	0.0087	0.01542	0.66296
3270.87	284.11	831.16	0.23279	800.96	0.00782	0.01064	0.00582	0.00676	0.01299	0.58283
3273.61	271.41	831.44	0.23095	801.12	0.01061	0.01153	0.00713	0.00889	0.01474	0.50685
3276.34	267.66	831.72	0.25756	801.29	0.0117	0.01048	0.00619	0.01019	0.01458	0.45963
3279.08	268.76	832	0.26714	801.45	0.01371	0.00904	0.00676	0.01213	0.01612	0.38938
3281.82	279.09	832.28	0.24889	801.61	0.01731	0.00959	0.00794	0.01577	0.01871	0.30313
3284.56	270.69	832.56	0.23866	801.78	0.01629	0.0067	0.00576	0.0162	0.0172	0.23129
3287.29	246.43	832.84	0.20784	801.94	0.01987	0.00671	0.00673	0.01996	0.01904	0.18014
3290.03	256.85	833.12	0.17123	802.1	0.02375	0.00724	0.00739	0.02213	0.02166	0.14173
3292.77	266.98	833.4	0.15478	802.27	0.02345	0.0065	0.00624	0.02185	0.02265	0.10676
3295.5	274.73	833.68	0.14716	802.43	0.02359	0.00685	0.00643	0.02161	0.02401	0.08829
3298.24	234.66	833.96	0.13853	802.59	0.02283	0.00696	0.00625	0.02136	0.02413	0.07898
3300.98	263.88	834.24	0.15107	802.76	0.02227	0.00748	0.00632	0.02008	0.02404	0.07677
3303.71	273.89	834.52	0.14831	802.92	0.0206	0.00847	0.00682	0.01928	0.02224	0.07542
3306.45	282.05	834.8	0.13313	803.08	0.01812	0.00912	0.00685	0.01706	0.02039	0.08003
3309.19	271.66	835.08	0.12044	803.25	0.01504	0.00835	0.00557	0.0134	0.01719	0.08791
3311.93	255.16	835.36	0.09452	803.41	0.01372	0.00919	0.00648	0.0118	0.01633	0.09323
3314.66	258.23	835.64	0.07267	803.57	0.01145	0.00916	0.00659	0.01007	0.01361	0.09546
3317.4	275.66	835.92	0.06742	803.74	0.01043	0.00967	0.00698	0.00914	0.01233	0.09947
3320.14	274.39	836.2	0.05443	803.9	0.00842	0.00806	0.00586	0.0076	0.01079	0.10061
3322.87	265.39	836.48	0.04814	804.06	0.00993	0.00845	0.00621	0.00832	0.0115	0.09852
3325.61	249.46	836.76	0.0563	804.23	0.01132	0.00784	0.00615	0.0091	0.01252	0.09542
3328.35	278.41	837.04	0.04707	804.39	0.01356	0.00794	0.00614	0.01155	0.01435	0.08694
3331.09	295.38	837.32	0.04795	804.55	0.01589	0.00658	0.0059	0.0142	0.01685	0.07941
3333.82	248.44	837.6	0.04335	804.72	0.01954	0.00739	0.0069	0.01922	0.02005	0.07378
3336.56	249.67	837.88	0.02594	804.88	0.02117	0.0066	0.00625	0.02214	0.0215	0.06576
3339.3	257.59	838.16	0.0286	805.04	0.02442	0.00625	0.00621	0.0242	0.02332	0.05785
3342.03	283.55	838.44	0.01837	805.21	0.02607	0.00757	0.00675	0.02636	0.02625	0.05217
3344.77	261.71	838.72	0.01135	805.37	0.02668	0.00759	0.00657	0.02659	0.02931	0.04644
3347.51	230.61	839	0.01008	805.53	0.0283	0.0084	0.00638	0.0276	0.02959	0.04181
3350.24	246.36	839.28	0.00974	805.69	0.02716	0.00819	0.00595	0.02652	0.02956	0.03779
3352.98	276.57	839.56	0.01155	805.86	0.02464	0.00827	0.00539	0.02334	0.02638	0.03391
3355.72	271.61	839.84	0.01009	806.02	0.02149	0.00828	0.00486	0.02069	0.02437	0.0313
3358.46	252.79	840.12	0.00611	806.18	0.02103	0.00994	0.00665	0.01963	0.02295	0.03126
3361.19	252.49	840.4	0.00565	806.35	0.01802	0.01042	0.00585	0.01663	0.01995	0.03024
3363.93	267.56	840.68	0.00244	806.51	0.01469	0.00983	0.00566	0.01376	0.01717	0.03072
3366.67	276.93	840.96	-0.00357	806.67	0.01213	0.0096	0.00558	0.01122	0.01567	0.03346
3369.4	259.44	841.24	0.00153	806.83	0.01216	0.01036	0.00654	0.01095	0.01475	0.03719
3372.14	234.31	841.52	-0.00198	807	0.01154	0.00992	0.00688	0.01001	0.01386	0.0385
3374.88	257.9	841.8	-0.00577	807.16	0.01302	0.00882	0.00662	0.01096	0.01422	0.03912
3377.61	282.76	842.08	-0.00298	807.32	0.01456	0.0081	0.00576	0.01279	0.01563	0.03973
3380.35	266.88	842.36	-0.00198	807.48	0.01846	0.00748	0.00611	0.01616	0.01881	0.04303
3383.09	224.09	842.64	-0.00477	807.65	0.02272	0.00666	0.00548	0.01941	0.0218	0.0463
3385.83	241.78	842.92	9.04682e-05	807.81	0.02811	0.00599	0.00525	0.02644	0.02652	0.05073
3388.56	260.78	843.2	-0.0019	807.97	0.03392	0.00577	0.00545	0.03505	0.03161	0.05301
3391.3	278.16	843.48	-0.00132	808.13	0.03982	0.00644	0.00619	0.03836	0.0373	0.05256
3394.04	252.54	843.76	-0.00286	808.3	0.04621	0.00675	0.0064	0.04263	0.04118	0.05239
3396.77	237.51	844.04	-0.00115	808.46	0.04686	0.00634	0.0062	0.04336	0.04429	0.05009
3399.51	244.26	844.32	0.00148	808.62	0.04541	0.00686	0.00619	0.04488	0.04722	0.05001
3402.25	268.32	844.6	-0.00225	808.78	0.04608	0.00558	0.00505	0.04521	0.04595	0.04701
3404.99	264.54	844.88	0.000344623	808.95	0.04495	0.00722	0.00559	0.04185	0.04418	0.04364
3407.72	229.53	845.16	0.00206	809.11	0.04048	0.00703	0.00536	0.03603	0.03848	0.03919
3410.46	251.64	845.44	0.00451	809.27	0.03407	0.00734	0.00542	0.03189	0.03272	0.03393
3413.2	250.67	845.72	-0.000310505	809.43	0.02905	0.00777	0.00604	0.02634	0.02787	0.03028
3415.93	264.18	846	-0.00209	809.59	0.02319	0.0086	0.00641	0.02127	0.02362	0.02695
3418.67	246.18			809.76	0.01674	0.00749	0.00564	0.01563	0.0176	0.02231
3421.41	234.88			809.92	0.01441	0.00819	0.00617	0.01296	0.01533	0.02151
3424.14	254.2			810.08	0.01349	0.00746	0.00586	0.01133	0.01386	0.02153
3426.88	263.15			810.24	0.01723	0.00867	0.00702	0.01409	0.01619	0.02576
3429.62	269.85			810.41	0.02158	0.00737	0.00627	0.01765	0.02011	0.03034
3432.36	249.1			810.57	0.02913	0.00749	0.00674	0.02506	0.02704	0.0375
3435.09	237.04			810.73	0.03866	0.00587	0.00516	0.03396	0.03584	0.04577
3437.83	262.74			810.89	0.05449	0.00751	0.00687	0.04716	0.0515	0.06097
3440.57	283.1			811.05	0.06993	0.00595	0.006	0.06181	0.06234	0.07286
3443.3	251.48			811.21	0.08371	0.00682	0.00687	0.08023	0.07729	0.08596
3446.04	247.17			811.38	0.09829	0.00707	0.00694	0.10041	0.09426	0.10203
3448.78	238.9			811.54	0.11086	0.00738	0.0071	0.11643	0.10944	0.11221
3451.52	273.45			811.7	0.12314	0.00625	0.0057	0.11919	0.1133	0.11204
3454.25	279.56			811.86	0.13268	0.00531	0.00476	0.12127	0.11814	0.11617
3456.99	232.63			812.02	0.14029	0.00626	0.00567	0.12894	0.12204	0.11748
3459.73	236.55			812.18	0.13914	0.00713	0.00646	0.13631	0.1258	0.11994
3462.46	260.69			812.35	0.13399	0.00678	0.00605	0.13157	0.12739	0.11417
3465.2	265.83			812.51	0.12563	0.00753	0.00665	0.12716	0.11944	0.10867
3467.94	258.35			812.67	0.11257	0.00687	0.00551	0.11755	0.10413	0.10263
3470.67	248.42			812.83	0.10007	0.0074	0.00594	0.10076	0.09724	0.09423
3473.41	243.28			812.99	0.0894	0.00867	0.00723	0.09013	0.09215	0.08715
3476.15	254.48			813.15	0.0805	0.00789	0.0065	0.08673	0.08562	0.08705
3478.89	284.5			813.32	0.08339	0.00823	0.00677	0.08456	0.08101	0.0876
3481.62	276.76			813.48	0.09265	0.00692	0.00617	0.09221	0.08167	0.08718
3484.36	246.53			813.64	0.10486	0.00705	0.00637	0.10642	0.09792	0.09862
3487.1	264.15			813.8	0.13078	0.00752	0.00736	0.12221	0.12561	0.12287
3489.83	268.8			813.96	0.16424	0.00776	0.00723	0.15078	0.16421	0.16523
3492.57	276.48			814.12	0.21204	0.00672	0.00658	0.20372	0.20369	0.20923
3495.31	260.87			814.28	0.27366	0.00606	0.00548	0.24822	0.24993	0.25082
3498.04	237.99			814.44	0.34526	0.00696	0.00624	0.30111	0.30597	0.29456
3500.78	261.16			814.61	0.41837	0.00639	0.00655	0.37408	0.37968	0.36305
3503.52	293.33			814.77	0.49486	0.00689	0.00706	0.45635	0.47136	0.45649
3506.26	278.65			814.93	0.56785	0.00697	0.00658	0.53553	0.56003	0.53353
3508.99	258.66			815.09	0.59529	0.00797	0.00732	0.62244	0.63996	0.58448
3511.73	244.49			815.25	0.61608	0.00615	0.00532	0.67662	0.6899	0.63636
3514.47	263.82			815.41	0.69373	0.00727	0.0063	0.7601	0.75505	0.68656
3517.2	288.01			815.57	0.81419	0.00675	0.00622	0.84925	0.81269	0.71499
3519.94	274.65			815.73	0.88046	0.00734	0.0068	0.89424	0.88738	0.71157
3522.68	257.57			815.89	0.92261	0.00606	0.00519	0.92032	0.91978	0.76482
3525.42	269.77			816.05	0.96551	0.00687	0.00574	0.90181	0.91656	0.82174
3528.15	282.95			816.22	1	0.00646	0.00539	0.85019	0.91281	0.87142
3530.89	282.29			816.38	0.97963	0.00714	0.0062	0.87228	0.97452	0.88139
3533.63	282.52			816.54	0.91071	0.00668	0.00608	0.90228	1	0.87235
3536.36	267.78			816.7	0.86199	0.00717	0.00699	0.90551	0.95081	0.83915
3539.1	246.16			816.86	0.84238	0.00575	0.00516	0.89944	0.8758	0.72602
3541.84	275.31			817.02	0.7809	0.00695	0.00618	0.85817	0.79812	0.69414
3544.57	304.18			817.18	0.70742	0.00642	0.00612	0.75026	0.73999	0.6339
3547.31	272.21			817.34	0.62002	0.00462	0.00476	0.6646	0.66541	0.56363
3550.05	254.66			817.5	0.50993	0.00572	0.00545	0.5866	0.57772	0.50876
3552.79	252.3			817.66	0.43173	0.00624	0.0063	0.5297	0.49171	0.43409
3555.52	284.54			817.82	0.37501	0.00624	0.0062	0.43508	0.42712	0.36705
3558.26	286.46			817.98	0.32656	0.00656	0.0063	0.36083	0.36392	0.3278
3561	276.67			818.14	0.27261	0.00576	0.00569	0.30188	0.28238	0.27267
3563.73	250.85			818.3	0.21139	0.00515	0.00505	0.24006	0.22549	0.21298
3566.47	251.95			818.46	0.1688	0.00494	0.00486	0.1809	0.17378	0.15709
3569.21	291.6			818.62	0.13284	0.00586	0.00504	0.13046	0.13389	0.11524
3571.95	302.88			818.78	0.09915	0.00562	0.00533	0.09442	0.10365	0.08791
3574.68	279.95			818.94	0.07744	0.00664	0.00604	0.07499	0.07681	0.06937
3577.42	257.46			819.11	0.06519	0.00567	0.00508	0.06485	0.062	0.05679
3580.16	272.69			819.27	0.05532	0.00544	0.00517	0.05628	0.05432	0.05058
3582.89	287.53			819.43	0.05325	0.00653	0.00596	0.05437	0.05231	0.05163
3585.63	310.42			819.59	0.05633	0.0062	0.00554	0.0558	0.05397	0.05277
3588.37	287.08			819.75	0.06041	0.00419	0.00425	0.05633	0.05775	0.05433
3591.1	254.17			819.91	0.0659	0.00683	0.00626	0.06639	0.06434	0.05894
3593.84	287.84			820.07	0.06915	0.00461	0.0046	0.07408	0.06771	0.06361
3596.58	309.58			820.23	0.07647	0.00632	0.00614	0.08018	0.07749	0.07294
3599.32	295.57			820.39	0.07743	0.00646	0.00609	0.08568	0.08435	0.07977
3602.05	264.62			820.55	0.07723	0.00631	0.00584	0.08713	0.08691	0.07806
3604.79	271.6			820.71	0.08081	0.00468	0.00462	0.09148	0.08711	0.07773
3607.53	268.91			820.87	0.08305	0.007	0.0069	0.08973	0.08605	0.08236
3610.26	326.72			821.03	0.08066	0.00639	0.00573	0.0821	0.0783	0.08114
3613	299.24			821.19	0.07742	0.0054	0.00504	0.07079	0.06973	0.07054
3615.74	275.79			821.35	0.0726	0.00545	0.00494	0.06514	0.06144	0.05975
3618.48	259.29			821.51	0.06096	0.00639	0.00595	0.06242	0.05483	0.05191
3621.21	287.72			821.66	0.0476	0.00409	0.00426	0.05206	0.04461	0.04369
3623.95	297.13			821.82	0.03996	0.00612	0.00555	0.04105	0.03758	0.03764
3626.69	327.57			821.98	0.0316	0.00575	0.00535	0.03033	0.03033	0.03003
3629.42	297			822.14	0.02559	0.00645	0.00627	0.02414	0.02442	0.02428
3632.16	263.01			822.3	0.01826	0.00512	0.00496	0.01611	0.01802	0.01805
3634.9	282.76			822.46	0.01583	0.0066	0.00637	0.01403	0.01539	0.0162
3637.63	319.21			822.62	0.01431	0.00698	0.00628	0.01223	0.01271	0.0141
3640.37	313.63			822.78	0.01136	0.00598	0.00528	0.00971	0.01023	0.01229
3643.11	293.19			822.94	0.01305	0.00758	0.00686	0.01143	0.01216	0.01431
3645.85	269			823.1	0.0121	0.00551	0.00501	0.01041	0.01131	0.01386
3648.58	289.22			823.26	0.01495	0.00619	0.00601	0.01318	0.01365	0.01629
3651.32	313.25			823.42	0.01582	0.0057	0.00524	0.01573	0.0155	0.01769
3654.06	309.3			823.58	0.01905	0.00643	0.00609	0.01963	0.01811	0.02018
3656.79	289.88			823.74	0.01962	0.00614	0.00572	0.02039	0.01922	0.02149
3659.53	266.38			823.9	0.02149	0.00631	0.00597	0.02147	0.02058	0.02302
3662.27	264.31			824.06	0.02107	0.00521	0.00502	0.02212	0.02038	0.0237
3665	316.61			824.22	0.02236	0.00586	0.00533	0.02309	0.02187	0.02442
3667.74	312.79			824.38	0.02225	0.00459	0.00439	0.02153	0.02041	0.02258
3670.48	283.56			824.53	0.02274	0.00616	0.0058	0.02028	0.02135	0.02225
3673.22	284.05			824.69	0.02022	0.00602	0.00579	0.0189	0.0197	0.01996
3675.95	288.41			824.85	0.0168	0.00531	0.00545	0.01684	0.01689	0.01724
3678.69	301.35			825.01	0.01561	0.00636	0.00617	0.0153	0.01625	0.01676
3681.43	334.26
3684.16	289.36
3686.9	264.37
3689.64	259.71
3692.38	289.93
3695.11	324.01
3697.85	295.61
3700.59	248.89
3703.32	249.64
3706.06	276.19
3708.8	292.84
3711.53	293.52
3714.27	257.86
3717.01	236.97
3719.75	257.41
3722.48	295.76
3725.22	295.73
3727.96	255.79
3730.69	228.23
3733.43	231.53
3736.17	265.21
3738.91	289.93
3741.64	256.25
3744.38	221.57
3747.12	240.45
3749.85	251.24
3752.59	271.91
3755.33	268
3758.06	230.56
3760.8	225.6
3763.54	235.18
3766.28	237.02
3769.01	255.77
3771.75	210.6
3774.49	221.11
3777.22	217.93
3779.96	220.63
3782.7	236.91
3785.43	213.14
3788.17	213.99
3790.91	181.32
3793.65	213.06
3796.38	220.54
3799.12	208.34
3801.86	187.59
3804.59	180.54
3807.33	177.23
3810.07	191.87
3812.81	216.27
3815.54	169.43
3818.28	148.24
3821.02	148.48
3823.75	172.26
3826.49	187.01
3829.23	179.64
3831.96	144.97
3834.7	136.28
3837.44	141.1
3840.18	162.77
3842.91	164.08
3845.65	142.15
3848.39	129.23
3851.12	119.46
3853.86	138.28
3856.6	163.57
3859.34	136.03
3862.07	126.95
3864.81	99.97
3867.55	111.28
3870.28	115.6
3873.02	114.7
3875.76	105.54
3878.49	87.91
3881.23	93.52
3883.97	96.62
3886.71	97.45
3889.44	92.04
3892.18	87.61
3894.92	73.84
3897.65	69.9
3900.39	87.39
3903.13	88.1
3905.87	77.31
3908.6	66.45
3911.34	65.84
3914.08	61.3
3916.81	65.41
3919.55	71.08
3922.29	57.37
3925.02	51.03
3927.76	43.85
3930.5	53.91
3933.24	43.54
3935.97	50.76
3938.71	44.79
3941.45	32.45
3944.18	36.21
3946.92	47.49
3949.66	36.61
3952.39	38.98
3955.13	32.51
3957.87	31.92
3960.61	33.57
3963.34	32.8
3966.08	38.44
3968.82	31.74
3971.55	29.89
3974.29	26.48
3977.03	21.11
3979.77	27.51
3982.5	18.49
3985.24	19.13
3987.98	17.86
3990.71	16.54
3993.45	26.64
3996.19	12.07
3998.92	14.61
4001.66	18.68
4004.4	18.65
4007.14	15.28
4009.87	15.61
4012.61	18.21
4015.35	11.54
4018.08	15.99
4020.82	13.18
4023.56	15.89
4026.3	14.98
4029.03	7.41
4031.77	10.17
4034.51	8.01
4037.24	12.41
4039.98	16.96
4042.72	9.87
4045.45	12.13
4048.19	16.48
4050.93	9.28
4053.67	11.26
4056.4	10.24
4059.14	7.09
4061.88	9.77
4064.61	11.64
4067.35	8.06
4070.09	1.22
4072.83	9.74
4075.56	8.45
4078.3	2.16
4081.04	10.36
4083.77	11.55
4086.51	2.5
4089.25	11.74
4091.98	7.58
4094.72	11.5
4097.46	9.45
4100.2	13.04

## Sheet: Figure 4
Figure 4B						Figure 4F					Figure 4G
Wave number (cm-1)	Transmittance SFG		Wave number (cm-1)	Transmittance FTIR		Wave number (cm-1)	Absorbance				Depth (mm)	Absorbance
	Film 1	Film 2		Film 1	Film 2		a-8.208 mm	b-9.716 mm	c-10.340 mm	d-11.536 mm
2606.82	0.42544	0.64765	2500	0.22348	0.34108	2592.63	0.10432	0.10749	0.07056	0.02601	8	1.62399
2620.06	0.44833	0.7262	2500.1	0.22423	0.34222	2605.47	0.08987	0.0866	0.05372	0.01989	8.052	1.63125
2633.33	0.45402	0.66042	2500.2	0.22498	0.34336	2618.33	0.09801	0.08496	0.05706	0.01505	8.104	1.6374
2646.63	0.47492	0.69959	2500.3	0.22573	0.34449	2631.22	0.07263	0.04791	0.03539	0.02904	8.156	1.58501
2659.96	0.48444	0.72586	2500.4	0.22648	0.34563	2644.13	0.07623	0.04401	0.03536	0.02014	8.208	1.50955
2673.31	0.44506	0.66995	2500.5	0.22723	0.34676	2657.08	0.07282	0.04171	0.03844	0.03576	8.26	1.39671
2686.69	0.48724	0.70841	2500.6	0.22798	0.3479	2670.05	0.11318	0.0751	0.06096	0.03313	8.312	1.35879
2700.1	0.4673	0.65766	2500.7	0.22873	0.34903	2683.05	0.12458	0.08347	0.06456	0.03597	8.364	1.44554
2713.54	0.52881	0.75028	2500.8	0.22948	0.35016	2696.07	0.16912	0.12064	0.08957	0.04015	8.416	1.45287
2727.01	0.45132	0.66244	2500.9	0.23022	0.35129	2709.13	0.15627	0.09023	0.06993	0.05384	8.468	1.44595
2740.51	0.45536	0.68076	2501	0.23097	0.35242	2722.21	0.18635	0.10774	0.07846	0.04268	8.52	1.35672
2754.03	0.44256	0.62419	2501.1	0.23172	0.35354	2735.32	0.24182	0.14957	0.10754	0.03616	8.572	1.31818
2767.59	0.46247	0.6635	2501.2	0.23246	0.35467	2748.45	0.26068	0.16979	0.12214	0.03964	8.624	1.43026
2781.17	0.4674	0.65517	2501.3	0.23321	0.3558	2761.62	0.25843	0.16414	0.11587	0.05294	8.676	1.47851
2794.78	0.41006	0.60815	2501.4	0.23395	0.35692	2774.81	0.30682	0.19881	0.13966	0.04675	8.728	1.42853
2808.42	0.34094	0.53645	2501.5	0.2347	0.35805	2788.03	0.35097	0.22062	0.14993	0.05152	8.78	1.38651
2822.09	0.30699	0.43993	2501.6	0.23544	0.35917	2801.28	0.41274	0.25497	0.17553	0.04497	8.832	1.37395
2835.79	0.24377	0.32345	2501.7	0.23618	0.36029	2814.56	0.52362	0.30601	0.20857	0.04333	8.884	1.40529
2849.52	0.16768	0.23519	2501.8	0.23693	0.36141	2827.87	0.6855	0.41967	0.27645	0.03928	8.936	1.39778
2863.28	0.15094	0.1879	2501.9	0.23767	0.36253	2841.2	0.74452	0.45639	0.30652	0.06408	8.988	1.40196
2877.07	0.10874	0.14074	2502	0.23841	0.36365	2854.57	0.99899	0.56584	0.36888	0.05653	9.04	1.44479
2890.89	0.08558	0.08475	2502.1	0.23915	0.36477	2867.96	0.9981	0.63965	0.40836	0.0646	9.092	1.36733
2904.73	0.07366	0.09244	2502.2	0.23989	0.36588	2881.38	1.07644	0.72219	0.4164	0.061	9.144	1.33783
2918.61	0.09568	0.08084	2502.3	0.24063	0.367	2894.83	1.25154	0.81377	0.49422	0.05844	9.196	1.32986
2932.52	0.0837	0.07804	2502.4	0.24137	0.36811	2908.31	1.21273	0.77342	0.49581	0.05482	9.248	1.34264
2946.46	0.09772	0.10415	2502.5	0.24211	0.36923	2921.82	1.12404	0.79816	0.48411	0.05428	9.3	1.36573
2960.42	0.09322	0.13637	2502.6	0.24285	0.37034	2935.36	1.0376	0.78066	0.46569	0.05745	9.352	1.32881
2974.42	0.10942	0.23309	2502.7	0.24359	0.37145	2948.92	0.94719	0.70183	0.44508	0.06144	9.404	1.34323
2988.45	0.16228	0.32921	2502.8	0.24433	0.37256	2962.52	0.78479	0.57928	0.35948	0.04752	9.456	1.28985
3002.51	0.22162	0.48606	2502.9	0.24506	0.37368	2976.15	0.65056	0.49226	0.32038	0.03797	9.508	1.26126
3016.6	0.26841	0.58513	2503	0.2458	0.37479	2989.8	0.5035	0.38354	0.23599	0.03733	9.56	1.23639
3030.72	0.30924	0.61983	2503.1	0.24654	0.37591	3003.49	0.46381	0.36748	0.2262	0.03327	9.612	1.18049
3044.87	0.32281	0.59802	2503.2	0.24729	0.37702	3017.2	0.37936	0.29897	0.1871	0.03582	9.664	1.18546
3059.05	0.34289	0.64125	2503.3	0.24803	0.37814	3030.95	0.35066	0.26717	0.1687	0.02787	9.716	1.10041
3073.26	0.32488	0.60151	2503.4	0.24877	0.37926	3044.72	0.33407	0.2455	0.16155	0.02953	9.768	1.04921
3087.5	0.376	0.67331	2503.5	0.24952	0.38039	3058.53	0.34182	0.25024	0.16114	0.03279	9.82	1.02832
3101.78	0.41405	0.76438	2503.6	0.25026	0.38151	3072.36	0.38838	0.288	0.19074	0.02672	9.872	1.00144
3116.08	0.37159	0.72358	2503.7	0.25101	0.38264	3086.23	0.36206	0.25492	0.15861	0.03541	9.924	0.95122
3130.42	0.3902	0.7143	2503.8	0.25176	0.38376	3100.12	0.45604	0.30937	0.1954	0.02689	9.976	0.89339
3144.79	0.37208	0.65559	2503.9	0.25251	0.38489	3114.05	0.47811	0.31865	0.19196	0.02425	10.028	0.83631
3159.19	0.378	0.66036	2504	0.25326	0.38603	3128.01	0.56029	0.36572	0.21575	0.02039	10.08	0.76843
3173.62	0.36099	0.6937	2504.1	0.25402	0.38716	3142	0.64945	0.41415	0.24398	0.0215	10.132	0.72365
3188.08	0.35937	0.66168	2504.2	0.25477	0.38829	3156.01	0.69376	0.43118	0.25043	0.02668	10.184	0.68637
3202.58	0.31069	0.70021	2504.3	0.25552	0.38943	3170.06	0.80878	0.48425	0.27253	0.02959	10.236	0.65525
3217.11	0.36646	0.68262	2504.4	0.25628	0.39057	3184.14	0.90989	0.53093	0.30609	0.02617	10.288	0.62676
3231.67	0.37658	0.73794	2504.5	0.25704	0.39171	3198.26	0.99994	0.59421	0.33378	0.02974	10.34	0.54749
3246.26	0.33015	0.69251	2504.6	0.25779	0.39285	3212.4	1.12943	0.67314	0.37227	0.03598	10.392	0.52161
3260.88	0.31208	0.69175	2504.7	0.25855	0.39399	3226.57	1.32913	0.77969	0.44977	0.02605	10.444	0.49227
3275.54	0.3048	0.71677	2504.8	0.25932	0.39514	3240.78	1.33535	0.82024	0.47774	0.01809	10.496	0.44988
3290.23	0.26509	0.71203	2504.9	0.26008	0.39629	3255.02	1.42254	0.87907	0.52801	0.01755	10.548	0.42076
3304.95	0.29778	0.75448	2505	0.26084	0.39743	3269.28	1.48926	0.99482	0.56363	0.02097	10.6	0.36803
3319.7	0.25712	0.66828	2505.1	0.2616	0.39858	3283.58	1.53192	1.10634	0.59905	0.0183	10.652	0.35042
3334.49	0.2889	0.70442	2505.2	0.26237	0.39974	3297.92	1.56349	1.08962	0.60501	0.0121	10.704	0.3337
3349.31	0.28615	0.72287	2505.3	0.26314	0.40089	3312.28	1.59917	1.17532	0.68422	0.01324	10.756	0.30652
3364.16	0.27266	0.75147	2505.4	0.2639	0.40205	3326.68	1.58332	1.12699	0.66009	0.01727	10.808	0.2835
3379.05	0.25835	0.76788	2505.5	0.26467	0.4032	3341.1	1.57414	1.07586	0.62811	0.01903	10.86	0.24534
3393.97	0.21017	0.70723	2505.6	0.26544	0.40436	3355.57	1.55991	1.05922	0.62226	0.0211	10.912	0.23207
3408.92	0.19615	0.73804	2505.7	0.26621	0.40552	3370.06	1.55019	1.02906	0.61782	0.01688	10.964	0.22063
3423.91	0.16852	0.69677	2505.8	0.26698	0.40668	3384.58	1.37588	0.95277	0.58163	0.0272	11.016	0.20697
3438.93	0.16994	0.74356	2505.9	0.26775	0.40784	3399.14	1.30561	0.89175	0.53507	0.02564	11.068	0.19707
3453.98	0.16707	0.68733	2506	0.26852	0.409	3413.73	1.19529	0.88603	0.53018	0.01993	11.12	0.17622
3469.07	0.12488	0.75753	2506.1	0.2693	0.41016	3428.36	1.17026	0.83751	0.46877	0.02198	11.172	0.17049
3484.19	0.1173	0.72613	2506.2	0.27007	0.41132	3443.01	1.01201	0.74175	0.47817	0.02125	11.224	0.16169
3499.35	0.14419	0.70241	2506.3	0.27084	0.41248	3457.7	0.97414	0.71815	0.43314	0.02946	11.276	0.14684
3514.54	0.09736	0.74297	2506.4	0.27161	0.41364	3472.42	0.90006	0.64213	0.42218	0.03112	11.328	0.13267
3529.76	0.13494	0.72657	2506.5	0.27238	0.41479	3487.18	0.72524	0.55781	0.35401	0.02982	11.38	0.12459
3545.02	0.18243	0.7555	2506.6	0.27315	0.41595	3501.97	0.72066	0.52838	0.34706	0.03567	11.432	0.125
3560.31	0.15523	0.74113	2506.7	0.27392	0.41711	3516.79	0.53492	0.42973	0.28493	0.04091	11.484	0.12006
3575.64	0.19754	0.73057	2506.8	0.27469	0.41827	3531.65	0.41465	0.35462	0.23074	0.04385	11.536	0.11286
3591	0.16391	0.7326	2506.9	0.27546	0.41942	3546.54	0.40289	0.35365	0.24131	0.02894	11.588	0.10435
3606.4	0.27719	0.78192	2507	0.27623	0.42058	3561.46	0.33963	0.29441	0.20531	0.03054	11.64	0.10627
3621.83	0.2735	0.79193	2507.1	0.277	0.42174	3576.42	0.3164	0.30484	0.21157	0.04842	11.692	0.1074
3637.3	0.29205	0.80749	2507.2	0.27777	0.4229	3591.41	0.38048	0.38056	0.26452	0.05975	11.744	0.10559
3652.8	0.30874	0.78858	2507.3	0.27854	0.42405	3606.44	0.36399	0.38087	0.26817	0.06199	11.796	0.10046
3668.34	0.34323	0.84461	2507.4	0.2793	0.42521	3621.5	0.31399	0.3495	0.25324	0.05061	11.848	0.0951
3683.92	0.37982	0.89174	2507.5	0.28007	0.42636	3636.59	0.24304	0.29948	0.21281	0.04993	11.9	0.09003
3699.52	0.41784	0.88383	2507.6	0.28084	0.42752	3651.72	0.17456	0.2209	0.16858	0.04586	11.952	0.08293
3715.17	0.43583	0.86058	2507.7	0.28161	0.42868	3666.89	0.13399	0.19205	0.15018	0.02278	12.004	0.07613
3730.85	0.45287	0.84379	2507.8	0.28238	0.42983	3682.08	0.06848	0.1454	0.11555	0.02982	12.056	0.0705
3746.57	0.469	0.83314	2507.9	0.28315	0.43099	3697.32	0.07274	0.15097	0.11297	0.03297	12.108	0.07317
3762.32	0.50354	0.86596	2508	0.28392	0.43214	3712.59	0.04566	0.12661	0.10308	0.03511	12.16	0.07319
3778.11	0.51961	0.89388	2508.1	0.28469	0.4333	3727.89	0.03204	0.11499	0.09192	0.03645	12.212	0.06962
3793.94	0.52709	0.94025	2508.2	0.28546	0.43445	3743.23	0.00934	0.09352	0.07902	0.0378	12.264	0.06897
3809.8	0.49447	0.91943	2508.3	0.28623	0.43561	3758.6	0.03998	0.11788	0.09098	0.03172	12.316	0.07329
3825.7	0.50018	0.90654	2508.4	0.287	0.43676	3774.01	0.02852	0.11216	0.0842	0.03751	12.368	0.07201
3841.63	0.49808	0.90388	2508.5	0.28777	0.43791	3789.46	0.04657	0.12103	0.09071	0.04337	12.42	0.07095
3857.6	0.51303	0.9563	2508.6	0.28853	0.43906	3804.94	0.03369	0.11266	0.08027	0.04363	12.472	0.07274
3873.61	0.49019	0.91098	2508.7	0.2893	0.44021	3820.46	0.04205	0.11617	0.08865	0.03056	12.524	0.07709
3889.66	0.50397	0.91795	2508.8	0.29006	0.44135	3836.01	0.04799	0.11809	0.08669	0.03054	12.576	0.08316
3905.74	0.49311	0.92092	2508.9	0.29082	0.44249	3851.6	0.01997	0.09515	0.07176	0.03699	12.628	0.08274
3921.87	0.47358	0.88362	2509	0.29158	0.44362	3867.22	0.02873	0.10948	0.0787	0.04314	12.68	0.07786
3938.02	0.49818	0.89745	2509.1	0.29233	0.44475	3882.88	0.03421	0.11669	0.08277	0.04187	12.732	0.07896
3954.22	0.51091	0.92786	2509.2	0.29308	0.44588	3898.58	0.02895	0.10658	0.07539	0.04362	12.784	0.07748
3970.45	0.49311	0.89845	2509.3	0.29383	0.447	3914.32	0.00762	0.07666	0.06135	0.04017	12.836	0.07504
3986.73	0.47223	0.95004	2509.4	0.29458	0.44812	3930.09	0.0192	0.08484	0.06529	0.03178	12.888	0.07201
4003.04	0.45599	0.94302	2509.5	0.29533	0.44924	3945.9	0.03353	0.10304	0.0734	0.03097	12.94	0.07203
4019.39	0.47368	0.91193	2509.6	0.29607	0.45035	3961.74	0.02084	0.09493	0.06578	0.02711	12.992	0.07167
4035.77	0.4508	0.89197	2509.7	0.29681	0.45146	3977.63	0.03075	0.10464	0.07547	0.02458	13.044	0.06685
4052.2	0.47916	0.90691	2509.8	0.29755	0.45256	3993.54	0.03145	0.09913	0.07404	0.0216
4068.66	0.43942	0.87511	2509.9	0.29829	0.45366	4009.5	0.02645	0.09361	0.0731	0.02219
4085.16	0.46919	0.92029	2510	0.29902	0.45476	4025.5	0.02645	0.08656	0.06598	0.02142
4101.7	0.46332	0.89229	2510.1	0.29975	0.45585	4041.53	0.01595	0.07924	0.05853	0.02852
4118.28	0.46696	0.90542	2510.2	0.30048	0.45694	4057.6	0.05095	0.10525	0.07735	0.02589
4134.9	0.48712	0.89162	2510.3	0.30121	0.45803	4073.71	0.03454	0.08732	0.06457	0.02384
4151.56	0.49774	0.96101	2510.4	0.30194	0.45911	4089.85	0.02426	0.07818	0.05184	0.01686
4168.26	0.61247	1.04689	2510.5	0.30266	0.46019	4106.04	0.05555	0.08059	0.056	0.01491
			2510.6	0.30338	0.46127
			2510.7	0.3041	0.46234
			2510.8	0.30481	0.4634
			2510.9	0.30553	0.46447
			2511	0.30624	0.46553
			2511.1	0.30695	0.46658
			2511.2	0.30766	0.46764
			2511.3	0.30836	0.46869
			2511.4	0.30906	0.46973
			2511.5	0.30976	0.47077
			2511.6	0.31046	0.47181
			2511.7	0.31116	0.47285
			2511.8	0.31185	0.47388
			2511.9	0.31255	0.47491
			2512	0.31324	0.47594
			2512.1	0.31393	0.47696
			2512.2	0.31461	0.47798
			2512.3	0.3153	0.479
			2512.4	0.31598	0.48002
			2512.5	0.31666	0.48103
			2512.6	0.31734	0.48204
			2512.7	0.31802	0.48304
			2512.8	0.3187	0.48404
			2512.9	0.31937	0.48504
			2513	0.32004	0.48604
			2513.1	0.32071	0.48703
			2513.2	0.32138	0.48802
			2513.3	0.32204	0.489
			2513.4	0.32271	0.48999
			2513.5	0.32337	0.49097
			2513.6	0.32403	0.49194
			2513.7	0.32469	0.49292
			2513.8	0.32534	0.49389
			2513.9	0.326	0.49485
			2514	0.32665	0.49582
			2514.1	0.3273	0.49678
			2514.2	0.32795	0.49774
			2514.3	0.3286	0.49869
			2514.4	0.32924	0.49965
			2514.5	0.32989	0.50061
			2514.6	0.33054	0.50156
			2514.7	0.33118	0.50252
			2514.8	0.33183	0.50347
			2514.9	0.33247	0.50442
			2515	0.33311	0.50537
			2515.1	0.33376	0.50632
			2515.2	0.3344	0.50727
			2515.3	0.33504	0.50822
			2515.4	0.33568	0.50916
			2515.5	0.33632	0.51011
			2515.6	0.33696	0.51105
			2515.7	0.3376	0.51199
			2515.8	0.33824	0.51294
			2515.9	0.33887	0.51388
			2516	0.33951	0.51482
			2516.1	0.34014	0.51576
			2516.2	0.34078	0.51669
			2516.3	0.34141	0.51763
			2516.4	0.34205	0.51857
			2516.5	0.34268	0.5195
			2516.6	0.34331	0.52043
			2516.7	0.34394	0.52137
			2516.8	0.34458	0.5223
			2516.9	0.34521	0.52323
			2517	0.34584	0.52416
			2517.1	0.34646	0.52508
			2517.2	0.34709	0.52601
			2517.3	0.34772	0.52693
			2517.4	0.34834	0.52785
			2517.5	0.34896	0.52877
			2517.6	0.34958	0.52968
			2517.7	0.35019	0.53059
			2517.8	0.35081	0.53149
			2517.9	0.35142	0.53239
			2518	0.35203	0.53329
			2518.1	0.35264	0.53418
			2518.2	0.35324	0.53507
			2518.3	0.35384	0.53596
			2518.4	0.35444	0.53684
			2518.5	0.35504	0.53772
			2518.6	0.35564	0.5386
			2518.7	0.35623	0.53947
			2518.8	0.35682	0.54034
			2518.9	0.35741	0.54121
			2519	0.358	0.54207
			2519.1	0.35858	0.54293
			2519.2	0.35917	0.54379
			2519.3	0.35975	0.54464
			2519.4	0.36032	0.54549
			2519.5	0.3609	0.54633
			2519.6	0.36147	0.54717
			2519.7	0.36204	0.54801
			2519.8	0.36261	0.54885
			2519.9	0.36318	0.54968
			2520	0.36374	0.55051
			2520.1	0.36431	0.55133
			2520.2	0.36487	0.55215
			2520.3	0.36542	0.55297
			2520.4	0.36598	0.55379
			2520.5	0.36654	0.5546
			2520.6	0.36709	0.55541
			2520.7	0.36764	0.55621
			2520.8	0.36819	0.55702
			2520.9	0.36873	0.55781
			2521	0.36927	0.55861
			2521.1	0.36982	0.5594
			2521.2	0.37036	0.56019
			2521.3	0.37089	0.56098
			2521.4	0.37143	0.56177
			2521.5	0.37196	0.56255
			2521.6	0.37249	0.56332
			2521.7	0.37302	0.5641
			2521.8	0.37355	0.56487
			2521.9	0.37408	0.56564
			2522	0.3746	0.5664
			2522.1	0.37512	0.56716
			2522.2	0.37564	0.56792
			2522.3	0.37616	0.56868
			2522.4	0.37667	0.56943
			2522.5	0.37718	0.57018
			2522.6	0.3777	0.57093
			2522.7	0.3782	0.57167
			2522.8	0.37871	0.57241
			2522.9	0.37922	0.57315
			2523	0.37972	0.57388
			2523.1	0.38022	0.57461
			2523.2	0.38072	0.57534
			2523.3	0.38121	0.57606
			2523.4	0.38171	0.57678
			2523.5	0.3822	0.5775
			2523.6	0.38269	0.57822
			2523.7	0.38318	0.57893
			2523.8	0.38366	0.57964
			2523.9	0.38415	0.58034
			2524	0.38463	0.58105
			2524.1	0.38511	0.58175
			2524.2	0.38559	0.58244
			2524.3	0.38606	0.58314
			2524.4	0.38653	0.58383
			2524.5	0.38701	0.58451
			2524.6	0.38747	0.5852
			2524.7	0.38794	0.58588
			2524.8	0.38841	0.58656
			2524.9	0.38887	0.58723
			2525	0.38933	0.5879
			2525.1	0.38979	0.58857
			2525.2	0.39024	0.58924
			2525.3	0.3907	0.5899
			2525.4	0.39115	0.59056
			2525.5	0.3916	0.59121
			2525.6	0.39205	0.59187
			2525.7	0.3925	0.59252
			2525.8	0.39294	0.59316
			2525.9	0.39338	0.59381
			2526	0.39382	0.59445
			2526.1	0.39426	0.59508
			2526.2	0.39469	0.59572
			2526.3	0.39512	0.59635
			2526.4	0.39555	0.59697
			2526.5	0.39598	0.5976
			2526.6	0.39641	0.59822
			2526.7	0.39683	0.59883
			2526.8	0.39725	0.59945
			2526.9	0.39767	0.60006
			2527	0.39809	0.60066
			2527.1	0.3985	0.60127
			2527.2	0.39891	0.60187
			2527.3	0.39932	0.60246
			2527.4	0.39973	0.60306
			2527.5	0.40014	0.60365
			2527.6	0.40054	0.60423
			2527.7	0.40094	0.60482
			2527.8	0.40134	0.6054
			2527.9	0.40173	0.60597
			2528	0.40213	0.60655
			2528.1	0.40252	0.60712
			2528.2	0.40291	0.60768
			2528.3	0.4033	0.60825
			2528.4	0.40368	0.60881
			2528.5	0.40406	0.60936
			2528.6	0.40444	0.60992
			2528.7	0.40482	0.61047
			2528.8	0.4052	0.61101
			2528.9	0.40557	0.61155
			2529	0.40593	0.61209
			2529.1	0.4063	0.61262
			2529.2	0.40666	0.61314
			2529.3	0.40702	0.61366
			2529.4	0.40738	0.61418
			2529.5	0.40773	0.6147
			2529.6	0.40808	0.6152
			2529.7	0.40843	0.61571
			2529.8	0.40877	0.61621
			2529.9	0.40911	0.61671
			2530	0.40945	0.6172
			2530.1	0.40979	0.61768
			2530.2	0.41012	0.61817
			2530.3	0.41045	0.61865
			2530.4	0.41078	0.61912
			2530.5	0.4111	0.61959
			2530.6	0.41142	0.62005
			2530.7	0.41174	0.62052
			2530.8	0.41205	0.62097
			2530.9	0.41236	0.62142
			2531	0.41267	0.62187
			2531.1	0.41298	0.62232
			2531.2	0.41328	0.62275
			2531.3	0.41358	0.62319
			2531.4	0.41388	0.62362
			2531.5	0.41417	0.62405
			2531.6	0.41447	0.62447
			2531.7	0.41476	0.62489
			2531.8	0.41505	0.62531
			2531.9	0.41533	0.62573
			2532	0.41562	0.62614
			2532.1	0.4159	0.62655
			2532.2	0.41618	0.62696
			2532.3	0.41646	0.62736
			2532.4	0.41673	0.62776
			2532.5	0.41701	0.62816
			2532.6	0.41728	0.62855
			2532.7	0.41755	0.62894
			2532.8	0.41781	0.62933
			2532.9	0.41808	0.62971
			2533	0.41834	0.6301
			2533.1	0.4186	0.63048
			2533.2	0.41886	0.63085
			2533.3	0.41912	0.63122
			2533.4	0.41937	0.63159
			2533.5	0.41962	0.63196
			2533.6	0.41987	0.63232
			2533.7	0.42012	0.63268
			2533.8	0.42037	0.63304
			2533.9	0.42061	0.6334
			2534	0.42085	0.63375
			2534.1	0.42109	0.6341
			2534.2	0.42133	0.63444
			2534.3	0.42156	0.63478
			2534.4	0.42179	0.63512
			2534.5	0.42202	0.63546
			2534.6	0.42225	0.63579
			2534.7	0.42248	0.63613
			2534.8	0.42271	0.63646
			2534.9	0.42293	0.63679
			2535	0.42315	0.63711
			2535.1	0.42337	0.63744
			2535.2	0.42359	0.63776
			2535.3	0.42381	0.63808
			2535.4	0.42403	0.6384
			2535.5	0.42424	0.63871
			2535.6	0.42446	0.63903
			2535.7	0.42467	0.63934
			2535.8	0.42488	0.63965
			2535.9	0.42509	0.63995
			2536	0.4253	0.64026
			2536.1	0.4255	0.64056
			2536.2	0.4257	0.64086
			2536.3	0.42591	0.64116
			2536.4	0.42611	0.64146
			2536.5	0.42631	0.64175
			2536.6	0.4265	0.64204
			2536.7	0.4267	0.64233
			2536.8	0.42689	0.64262
			2536.9	0.42709	0.64291
			2537	0.42728	0.64319
			2537.1	0.42747	0.64347
			2537.2	0.42765	0.64375
			2537.3	0.42784	0.64403
			2537.4	0.42802	0.6443
			2537.5	0.42821	0.64458
			2537.6	0.42839	0.64484
			2537.7	0.42857	0.64511
			2537.8	0.42874	0.64537
			2537.9	0.42892	0.64563
			2538	0.42909	0.64589
			2538.1	0.42926	0.64615
			2538.2	0.42943	0.6464
			2538.3	0.42959	0.64665
			2538.4	0.42976	0.64689
			2538.5	0.42992	0.64714
			2538.6	0.43008	0.64738
			2538.7	0.43023	0.64762
			2538.8	0.43039	0.64785
			2538.9	0.43054	0.64808
			2539	0.4307	0.64831
			2539.1	0.43085	0.64854
			2539.2	0.43099	0.64876
			2539.3	0.43114	0.64898
			2539.4	0.43128	0.6492
			2539.5	0.43143	0.64942
			2539.6	0.43156	0.64963
			2539.7	0.4317	0.64984
			2539.8	0.43184	0.65005
			2539.9	0.43197	0.65025
			2540	0.4321	0.65045
			2540.1	0.43223	0.65065
			2540.2	0.43236	0.65084
			2540.3	0.43249	0.65104
			2540.4	0.43261	0.65123
			2540.5	0.43273	0.65142
			2540.6	0.43286	0.65161
			2540.7	0.43298	0.65179
			2540.8	0.43309	0.65197
			2540.9	0.43321	0.65215
			2541	0.43333	0.65233
			2541.1	0.43344	0.65251
			2541.2	0.43355	0.65268
			2541.3	0.43366	0.65286
			2541.4	0.43377	0.65303
			2541.5	0.43388	0.65319
			2541.6	0.43399	0.65336
			2541.7	0.43409	0.65352
			2541.8	0.43419	0.65369
			2541.9	0.43429	0.65384
			2542	0.43439	0.654
			2542.1	0.43449	0.65416
			2542.2	0.43459	0.65431
			2542.3	0.43468	0.65446
			2542.4	0.43478	0.65461
			2542.5	0.43487	0.65476
			2542.6	0.43496	0.6549
			2542.7	0.43505	0.65504
			2542.8	0.43513	0.65518
			2542.9	0.43522	0.65532
			2543	0.4353	0.65546
			2543.1	0.43538	0.65559
			2543.2	0.43547	0.65572
			2543.3	0.43555	0.65585
			2543.4	0.43563	0.65598
			2543.5	0.4357	0.65611
			2543.6	0.43578	0.65624
			2543.7	0.43586	0.65636
			2543.8	0.43593	0.65649
			2543.9	0.436	0.65661
			2544	0.43608	0.65673
			2544.1	0.43615	0.65685
			2544.2	0.43622	0.65696
			2544.3	0.43629	0.65708
			2544.4	0.43635	0.65719
			2544.5	0.43642	0.65731
			2544.6	0.43649	0.65742
			2544.7	0.43655	0.65753
			2544.8	0.43661	0.65763
			2544.9	0.43667	0.65774
			2545	0.43674	0.65785
			2545.1	0.4368	0.65795
			2545.2	0.43685	0.65805
			2545.3	0.43691	0.65815
			2545.4	0.43697	0.65825
			2545.5	0.43702	0.65835
			2545.6	0.43708	0.65844
			2545.7	0.43713	0.65854
			2545.8	0.43718	0.65863
			2545.9	0.43723	0.65872
			2546	0.43728	0.65881
			2546.1	0.43733	0.6589
			2546.2	0.43738	0.65899
			2546.3	0.43742	0.65908
			2546.4	0.43747	0.65916
			2546.5	0.43752	0.65925
			2546.6	0.43756	0.65933
			2546.7	0.43761	0.65942
			2546.8	0.43765	0.6595
			2546.9	0.43769	0.65958
			2547	0.43774	0.65966
			2547.1	0.43778	0.65974
			2547.2	0.43782	0.65982
			2547.3	0.43786	0.6599
			2547.4	0.4379	0.65998
			2547.5	0.43794	0.66005
			2547.6	0.43797	0.66013
			2547.7	0.43801	0.6602
			2547.8	0.43805	0.66028
			2547.9	0.43808	0.66035
			2548	0.43812	0.66042
			2548.1	0.43815	0.66049
			2548.2	0.43819	0.66056
			2548.3	0.43822	0.66063
			2548.4	0.43825	0.6607
			2548.5	0.43828	0.66076
			2548.6	0.43831	0.66083
			2548.7	0.43834	0.66089
			2548.8	0.43837	0.66096
			2548.9	0.4384	0.66102
			2549	0.43843	0.66108
			2549.1	0.43846	0.66115
			2549.2	0.43848	0.66121
			2549.3	0.43851	0.66127
			2549.4	0.43853	0.66133
			2549.5	0.43856	0.66139
			2549.6	0.43859	0.66145
			2549.7	0.43861	0.66151
			2549.8	0.43863	0.66156
			2549.9	0.43866	0.66162
			2550	0.43868	0.66168
			2550.1	0.4387	0.66174
			2550.2	0.43873	0.66179
			2550.3	0.43875	0.66185
			2550.4	0.43877	0.6619
			2550.5	0.43879	0.66195
			2550.6	0.43881	0.66201
			2550.7	0.43883	0.66206
			2550.8	0.43885	0.66211
			2550.9	0.43887	0.66216
			2551	0.43888	0.66221
			2551.1	0.4389	0.66226
			2551.2	0.43892	0.66231
			2551.3	0.43894	0.66236
			2551.4	0.43895	0.66241
			2551.5	0.43897	0.66246
			2551.6	0.43898	0.6625
			2551.7	0.439	0.66255
			2551.8	0.43901	0.6626
			2551.9	0.43903	0.66264
			2552	0.43904	0.66269
			2552.1	0.43905	0.66273
			2552.2	0.43907	0.66277
			2552.3	0.43908	0.66282
			2552.4	0.43909	0.66286
			2552.5	0.4391	0.6629
			2552.6	0.43911	0.66294
			2552.7	0.43912	0.66298
			2552.8	0.43913	0.66302
			2552.9	0.43914	0.66306
			2553	0.43915	0.6631
			2553.1	0.43916	0.66314
			2553.2	0.43917	0.66318
			2553.3	0.43918	0.66322
			2553.4	0.43919	0.66325
			2553.5	0.4392	0.66329
			2553.6	0.4392	0.66333
			2553.7	0.43921	0.66336
			2553.8	0.43922	0.6634
			2553.9	0.43922	0.66343
			2554	0.43923	0.66347
			2554.1	0.43923	0.6635
			2554.2	0.43924	0.66353
			2554.3	0.43924	0.66357
			2554.4	0.43925	0.6636
			2554.5	0.43925	0.66363
			2554.6	0.43925	0.66366
			2554.7	0.43926	0.66369
			2554.8	0.43926	0.66372
			2554.9	0.43926	0.66375
			2555	0.43926	0.66378
			2555.1	0.43927	0.66381
			2555.2	0.43927	0.66384
			2555.3	0.43927	0.66386
			2555.4	0.43927	0.66389
			2555.5	0.43928	0.66392
			2555.6	0.43928	0.66395
			2555.7	0.43928	0.66398
			2555.8	0.43928	0.66401
			2555.9	0.43928	0.66403
			2556	0.43928	0.66406
			2556.1	0.43928	0.66409
			2556.2	0.43929	0.66412
			2556.3	0.43929	0.66414
			2556.4	0.43929	0.66417
			2556.5	0.43929	0.6642
			2556.6	0.43929	0.66422
			2556.7	0.43929	0.66425
			2556.8	0.43929	0.66427
			2556.9	0.43929	0.6643
			2557	0.43929	0.66433
			2557.1	0.43929	0.66435
			2557.2	0.43929	0.66438
			2557.3	0.43929	0.6644
			2557.4	0.43929	0.66443
			2557.5	0.43929	0.66445
			2557.6	0.43929	0.66447
			2557.7	0.43929	0.6645
			2557.8	0.43929	0.66452
			2557.9	0.43929	0.66455
			2558	0.43929	0.66457
			2558.1	0.43929	0.66459
			2558.2	0.43929	0.66462
			2558.3	0.43929	0.66464
			2558.4	0.43929	0.66467
			2558.5	0.43929	0.66469
			2558.6	0.43929	0.66472
			2558.7	0.43929	0.66474
			2558.8	0.43929	0.66477
			2558.9	0.43929	0.66479
			2559	0.43929	0.66482
			2559.1	0.43929	0.66484
			2559.2	0.43929	0.66487
			2559.3	0.43929	0.66489
			2559.4	0.43929	0.66492
			2559.5	0.43929	0.66494
			2559.6	0.43929	0.66497
			2559.7	0.43929	0.66499
			2559.8	0.43929	0.66502
			2559.9	0.4393	0.66504
			2560	0.4393	0.66507
			2560.1	0.4393	0.6651
			2560.2	0.4393	0.66512
			2560.3	0.4393	0.66515
			2560.4	0.4393	0.66517
			2560.5	0.43931	0.6652
			2560.6	0.43931	0.66522
			2560.7	0.43931	0.66525
			2560.8	0.43931	0.66527
			2560.9	0.43931	0.6653
			2561	0.43932	0.66533
			2561.1	0.43932	0.66535
			2561.2	0.43932	0.66538
			2561.3	0.43933	0.6654
			2561.4	0.43933	0.66543
			2561.5	0.43933	0.66546
			2561.6	0.43933	0.66548
			2561.7	0.43934	0.66551
			2561.8	0.43934	0.66553
			2561.9	0.43934	0.66556
			2562	0.43935	0.66559
			2562.1	0.43935	0.66561
			2562.2	0.43936	0.66564
			2562.3	0.43936	0.66567
			2562.4	0.43936	0.66569
			2562.5	0.43937	0.66572
			2562.6	0.43937	0.66574
			2562.7	0.43938	0.66577
			2562.8	0.43938	0.6658
			2562.9	0.43939	0.66582
			2563	0.43939	0.66585
			2563.1	0.4394	0.66588
			2563.2	0.4394	0.6659
			2563.3	0.43941	0.66593
			2563.4	0.43941	0.66595
			2563.5	0.43942	0.66598
			2563.6	0.43942	0.66601
			2563.7	0.43943	0.66603
			2563.8	0.43943	0.66606
			2563.9	0.43944	0.66609
			2564	0.43945	0.66611
			2564.1	0.43945	0.66614
			2564.2	0.43946	0.66617
			2564.3	0.43947	0.66619
			2564.4	0.43947	0.66622
			2564.5	0.43948	0.66625
			2564.6	0.43949	0.66627
			2564.7	0.43949	0.6663
			2564.8	0.4395	0.66633
			2564.9	0.43951	0.66636
			2565	0.43952	0.66638
			2565.1	0.43952	0.66641
			2565.2	0.43953	0.66644
			2565.3	0.43954	0.66646
			2565.4	0.43955	0.66649
			2565.5	0.43956	0.66652
			2565.6	0.43957	0.66654
			2565.7	0.43958	0.66657
			2565.8	0.43958	0.6666
			2565.9	0.43959	0.66663
			2566	0.4396	0.66665
			2566.1	0.43961	0.66668
			2566.2	0.43962	0.66671
			2566.3	0.43963	0.66673
			2566.4	0.43964	0.66676
			2566.5	0.43965	0.66679
			2566.6	0.43966	0.66682
			2566.7	0.43967	0.66684
			2566.8	0.43968	0.66687
			2566.9	0.4397	0.6669
			2567	0.43971	0.66693
			2567.1	0.43972	0.66696
			2567.2	0.43973	0.66698
			2567.3	0.43974	0.66701
			2567.4	0.43975	0.66704
			2567.5	0.43977	0.66707
			2567.6	0.43978	0.6671
			2567.7	0.43979	0.66713
			2567.8	0.43981	0.66716
			2567.9	0.43982	0.66719
			2568	0.43983	0.66722
			2568.1	0.43985	0.66725
			2568.2	0.43986	0.66727
			2568.3	0.43988	0.6673
			2568.4	0.43989	0.66733
			2568.5	0.43991	0.66736
			2568.6	0.43992	0.66739
			2568.7	0.43994	0.66742
			2568.8	0.43995	0.66745
			2568.9	0.43997	0.66748
			2569	0.43998	0.66752
			2569.1	0.44	0.66755
			2569.2	0.44002	0.66758
			2569.3	0.44003	0.66761
			2569.4	0.44005	0.66764
			2569.5	0.44007	0.66767
			2569.6	0.44009	0.6677
			2569.7	0.44011	0.66773
			2569.8	0.44012	0.66777
			2569.9	0.44014	0.6678
			2570	0.44016	0.66783
			2570.1	0.44018	0.66786
			2570.2	0.4402	0.6679
			2570.3	0.44022	0.66793
			2570.4	0.44024	0.66796
			2570.5	0.44026	0.668
			2570.6	0.44028	0.66803
			2570.7	0.4403	0.66807
			2570.8	0.44033	0.6681
			2570.9	0.44035	0.66814
			2571	0.44037	0.66817
			2571.1	0.44039	0.66821
			2571.2	0.44041	0.66824
			2571.3	0.44044	0.66828
			2571.4	0.44046	0.66831
			2571.5	0.44048	0.66835
			2571.6	0.44051	0.66838
			2571.7	0.44053	0.66842
			2571.8	0.44056	0.66846
			2571.9	0.44058	0.6685
			2572	0.44061	0.66853
			2572.1	0.44063	0.66857
			2572.2	0.44066	0.66861
			2572.3	0.44069	0.66865
			2572.4	0.44071	0.66868
			2572.5	0.44074	0.66872
			2572.6	0.44077	0.66876
			2572.7	0.44079	0.6688
			2572.8	0.44082	0.66884
			2572.9	0.44085	0.66887
			2573	0.44088	0.66891
			2573.1	0.4409	0.66895
			2573.2	0.44093	0.66899
			2573.3	0.44096	0.66903
			2573.4	0.44099	0.66907
			2573.5	0.44102	0.66911
			2573.6	0.44105	0.66915
			2573.7	0.44108	0.66919
			2573.8	0.44111	0.66923
			2573.9	0.44114	0.66927
			2574	0.44117	0.66931
			2574.1	0.4412	0.66935
			2574.2	0.44123	0.66939
			2574.3	0.44126	0.66943
			2574.4	0.44129	0.66947
			2574.5	0.44132	0.66952
			2574.6	0.44136	0.66956
			2574.7	0.44139	0.6696
			2574.8	0.44142	0.66964
			2574.9	0.44145	0.66968
			2575	0.44149	0.66973
			2575.1	0.44152	0.66977
			2575.2	0.44155	0.66981
			2575.3	0.44159	0.66985
			2575.4	0.44162	0.6699
			2575.5	0.44165	0.66994
			2575.6	0.44169	0.66998
			2575.7	0.44172	0.67003
			2575.8	0.44176	0.67007
			2575.9	0.44179	0.67012
			2576	0.44183	0.67016
			2576.1	0.44187	0.6702
			2576.2	0.4419	0.67025
			2576.3	0.44194	0.67029
			2576.4	0.44198	0.67034
			2576.5	0.44201	0.67039
			2576.6	0.44205	0.67043
			2576.7	0.44209	0.67048
			2576.8	0.44213	0.67052
			2576.9	0.44216	0.67057
			2577	0.4422	0.67062
			2577.1	0.44224	0.67067
			2577.2	0.44228	0.67071
			2577.3	0.44232	0.67076
			2577.4	0.44236	0.67081
			2577.5	0.4424	0.67086
			2577.6	0.44244	0.67091
			2577.7	0.44248	0.67096
			2577.8	0.44252	0.67101
			2577.9	0.44256	0.67106
			2578	0.4426	0.67111
			2578.1	0.44264	0.67116
			2578.2	0.44268	0.67121
			2578.3	0.44273	0.67126
			2578.4	0.44277	0.67131
			2578.5	0.44281	0.67136
			2578.6	0.44286	0.67142
			2578.7	0.4429	0.67147
			2578.8	0.44294	0.67152
			2578.9	0.44299	0.67158
			2579	0.44303	0.67163
			2579.1	0.44308	0.67169
			2579.2	0.44312	0.67174
			2579.3	0.44317	0.6718
			2579.4	0.44322	0.67186
			2579.5	0.44326	0.67192
			2579.6	0.44331	0.67197
			2579.7	0.44336	0.67203
			2579.8	0.44341	0.67209
			2579.9	0.44346	0.67215
			2580	0.4435	0.67221
			2580.1	0.44355	0.67227
			2580.2	0.4436	0.67233
			2580.3	0.44365	0.6724
			2580.4	0.4437	0.67246
			2580.5	0.44375	0.67252
			2580.6	0.44381	0.67259
			2580.7	0.44386	0.67265
			2580.8	0.44391	0.67272
			2580.9	0.44396	0.67278
			2581	0.44401	0.67285
			2581.1	0.44407	0.67291
			2581.2	0.44412	0.67298
			2581.3	0.44417	0.67305
			2581.4	0.44423	0.67312
			2581.5	0.44428	0.67319
			2581.6	0.44434	0.67326
			2581.7	0.44439	0.67333
			2581.8	0.44445	0.6734
			2581.9	0.44451	0.67347
			2582	0.44456	0.67354
			2582.1	0.44462	0.67361
			2582.2	0.44468	0.67369
			2582.3	0.44473	0.67376
			2582.4	0.44479	0.67383
			2582.5	0.44485	0.67391
			2582.6	0.44491	0.67398
			2582.7	0.44497	0.67406
			2582.8	0.44502	0.67414
			2582.9	0.44508	0.67421
			2583	0.44514	0.67429
			2583.1	0.4452	0.67437
			2583.2	0.44527	0.67445
			2583.3	0.44533	0.67453
			2583.4	0.44539	0.67461
			2583.5	0.44545	0.67469
			2583.6	0.44551	0.67477
			2583.7	0.44557	0.67485
			2583.8	0.44564	0.67493
			2583.9	0.4457	0.67502
			2584	0.44576	0.6751
			2584.1	0.44583	0.67518
			2584.2	0.44589	0.67527
			2584.3	0.44595	0.67535
			2584.4	0.44602	0.67543
			2584.5	0.44608	0.67552
			2584.6	0.44614	0.6756
			2584.7	0.44621	0.67568
			2584.8	0.44627	0.67577
			2584.9	0.44633	0.67585
			2585	0.44639	0.67593
			2585.1	0.44646	0.67601
			2585.2	0.44652	0.6761
			2585.3	0.44658	0.67618
			2585.4	0.44664	0.67626
			2585.5	0.44671	0.67635
			2585.6	0.44677	0.67643
			2585.7	0.44683	0.67651
			2585.8	0.44689	0.67659
			2585.9	0.44696	0.67668
			2586	0.44702	0.67676
			2586.1	0.44708	0.67684
			2586.2	0.44714	0.67692
			2586.3	0.44721	0.67701
			2586.4	0.44727	0.67709
			2586.5	0.44733	0.67717
			2586.6	0.44739	0.67726
			2586.7	0.44745	0.67734
			2586.8	0.44751	0.67742
			2586.9	0.44758	0.6775
			2587	0.44764	0.67759
			2587.1	0.4477	0.67767
			2587.2	0.44776	0.67775
			2587.3	0.44782	0.67784
			2587.4	0.44788	0.67792
			2587.5	0.44794	0.678
			2587.6	0.448	0.67808
			2587.7	0.44806	0.67817
			2587.8	0.44813	0.67825
			2587.9	0.44819	0.67833
			2588	0.44825	0.67841
			2588.1	0.44831	0.67849
			2588.2	0.44837	0.67858
			2588.3	0.44843	0.67866
			2588.4	0.44849	0.67874
			2588.5	0.44855	0.67882
			2588.6	0.44861	0.6789
			2588.7	0.44866	0.67899
			2588.8	0.44872	0.67907
			2588.9	0.44878	0.67915
			2589	0.44884	0.67923
			2589.1	0.4489	0.67932
			2589.2	0.44896	0.6794
			2589.3	0.44902	0.67948
			2589.4	0.44908	0.67956
			2589.5	0.44914	0.67964
			2589.6	0.44919	0.67973
			2589.7	0.44925	0.67981
			2589.8	0.44931	0.67989
			2589.9	0.44937	0.67997
			2590	0.44943	0.68005
			2590.1	0.44948	0.68013
			2590.2	0.44954	0.68022
			2590.3	0.4496	0.6803
			2590.4	0.44966	0.68038
			2590.5	0.44971	0.68046
			2590.6	0.44977	0.68054
			2590.7	0.44982	0.68062
			2590.8	0.44988	0.6807
			2590.9	0.44994	0.68078
			2591	0.44999	0.68086
			2591.1	0.45005	0.68094
			2591.2	0.4501	0.68102
			2591.3	0.45016	0.6811
			2591.4	0.45021	0.68118
			2591.5	0.45027	0.68126
			2591.6	0.45032	0.68134
			2591.7	0.45037	0.68142
			2591.8	0.45043	0.6815
			2591.9	0.45048	0.68158
			2592	0.45053	0.68166
			2592.1	0.45059	0.68174
			2592.2	0.45064	0.68181
			2592.3	0.45069	0.68189
			2592.4	0.45074	0.68197
			2592.5	0.4508	0.68205
			2592.6	0.45085	0.68213
			2592.7	0.4509	0.6822
			2592.8	0.45095	0.68228
			2592.9	0.451	0.68236
			2593	0.45105	0.68244
			2593.1	0.4511	0.68251
			2593.2	0.45115	0.68259
			2593.3	0.4512	0.68267
			2593.4	0.45125	0.68274
			2593.5	0.4513	0.68282
			2593.6	0.45135	0.68289
			2593.7	0.4514	0.68297
			2593.8	0.45144	0.68304
			2593.9	0.45149	0.68311
			2594	0.45154	0.68319
			2594.1	0.45159	0.68326
			2594.2	0.45163	0.68333
			2594.3	0.45168	0.68341
			2594.4	0.45172	0.68348
			2594.5	0.45177	0.68355
			2594.6	0.45181	0.68362
			2594.7	0.45186	0.68369
			2594.8	0.4519	0.68376
			2594.9	0.45195	0.68383
			2595	0.45199	0.68391
			2595.1	0.45203	0.68397
			2595.2	0.45207	0.68404
			2595.3	0.45212	0.68411
			2595.4	0.45216	0.68418
			2595.5	0.4522	0.68425
			2595.6	0.45224	0.68432
			2595.7	0.45228	0.68439
			2595.8	0.45232	0.68446
			2595.9	0.45236	0.68452
			2596	0.4524	0.68459
			2596.1	0.45244	0.68466
			2596.2	0.45248	0.68472
			2596.3	0.45252	0.68479
			2596.4	0.45256	0.68486
			2596.5	0.4526	0.68492
			2596.6	0.45264	0.68499
			2596.7	0.45268	0.68505
			2596.8	0.45271	0.68512
			2596.9	0.45275	0.68519
			2597	0.45279	0.68525
			2597.1	0.45282	0.68532
			2597.2	0.45286	0.68538
			2597.3	0.4529	0.68544
			2597.4	0.45293	0.68551
			2597.5	0.45297	0.68557
			2597.6	0.453	0.68564
			2597.7	0.45304	0.6857
			2597.8	0.45307	0.68576
			2597.9	0.45311	0.68583
			2598	0.45314	0.68589
			2598.1	0.45317	0.68595
			2598.2	0.45321	0.68602
			2598.3	0.45324	0.68608
			2598.4	0.45327	0.68614
			2598.5	0.45331	0.6862
			2598.6	0.45334	0.68626
			2598.7	0.45337	0.68633
			2598.8	0.4534	0.68639
			2598.9	0.45343	0.68645
			2599	0.45346	0.68651
			2599.1	0.4535	0.68657
			2599.2	0.45353	0.68663
			2599.3	0.45356	0.68669
			2599.4	0.45359	0.68676
			2599.5	0.45362	0.68682
			2599.6	0.45365	0.68688
			2599.7	0.45368	0.68694
			2599.8	0.45371	0.687
			2599.9	0.45374	0.68706
			2600	0.45377	0.68712
			2600.1	0.45379	0.68718
			2600.2	0.45382	0.68724
			2600.3	0.45385	0.6873
			2600.4	0.45388	0.68736
			2600.5	0.45391	0.68742
			2600.6	0.45394	0.68748
			2600.7	0.45396	0.68754
			2600.8	0.45399	0.6876
			2600.9	0.45402	0.68766
			2601	0.45404	0.68772
			2601.1	0.45407	0.68778
			2601.2	0.4541	0.68784
			2601.3	0.45412	0.6879
			2601.4	0.45415	0.68796
			2601.5	0.45418	0.68802
			2601.6	0.4542	0.68808
			2601.7	0.45423	0.68814
			2601.8	0.45425	0.6882
			2601.9	0.45428	0.68826
			2602	0.4543	0.68832
			2602.1	0.45433	0.68837
			2602.2	0.45435	0.68843
			2602.3	0.45438	0.68849
			2602.4	0.4544	0.68855
			2602.5	0.45442	0.68861
			2602.6	0.45445	0.68866
			2602.7	0.45447	0.68872
			2602.8	0.45449	0.68878
			2602.9	0.45451	0.68884
			2603	0.45454	0.68889
			2603.1	0.45456	0.68895
			2603.2	0.45458	0.68901
			2603.3	0.4546	0.68906
			2603.4	0.45462	0.68912
			2603.5	0.45464	0.68918
			2603.6	0.45466	0.68923
			2603.7	0.45468	0.68929
			2603.8	0.4547	0.68934
			2603.9	0.45472	0.6894
			2604	0.45474	0.68945
			2604.1	0.45476	0.68951
			2604.2	0.45478	0.68956
			2604.3	0.4548	0.68962
			2604.4	0.45482	0.68967
			2604.5	0.45484	0.68973
			2604.6	0.45486	0.68978
			2604.7	0.45488	0.68984
			2604.8	0.45489	0.68989
			2604.9	0.45491	0.68994
			2605	0.45493	0.69
			2605.1	0.45495	0.69005
			2605.2	0.45496	0.6901
			2605.3	0.45498	0.69016
			2605.4	0.455	0.69021
			2605.5	0.45501	0.69026
			2605.6	0.45503	0.69032
			2605.7	0.45505	0.69037
			2605.8	0.45506	0.69042
			2605.9	0.45508	0.69047
			2606	0.45509	0.69053
			2606.1	0.45511	0.69058
			2606.2	0.45512	0.69063
			2606.3	0.45514	0.69068
			2606.4	0.45515	0.69073
			2606.5	0.45517	0.69079
			2606.6	0.45518	0.69084
			2606.7	0.45519	0.69089
			2606.8	0.45521	0.69094
			2606.9	0.45522	0.69099
			2607	0.45524	0.69104
			2607.1	0.45525	0.69109
			2607.2	0.45526	0.69114
			2607.3	0.45527	0.69119
			2607.4	0.45529	0.69124
			2607.5	0.4553	0.69129
			2607.6	0.45531	0.69134
			2607.7	0.45532	0.69139
			2607.8	0.45534	0.69144
			2607.9	0.45535	0.69149
			2608	0.45536	0.69154
			2608.1	0.45537	0.69159
			2608.2	0.45538	0.69163
			2608.3	0.45539	0.69168
			2608.4	0.4554	0.69173
			2608.5	0.45541	0.69178
			2608.6	0.45542	0.69182
			2608.7	0.45543	0.69187
			2608.8	0.45544	0.69192
			2608.9	0.45545	0.69196
			2609	0.45546	0.69201
			2609.1	0.45547	0.69206
			2609.2	0.45548	0.6921
			2609.3	0.45548	0.69215
			2609.4	0.45549	0.69219
			2609.5	0.4555	0.69224
			2609.6	0.45551	0.69228
			2609.7	0.45551	0.69233
			2609.8	0.45552	0.69237
			2609.9	0.45553	0.69242
			2610	0.45554	0.69246
			2610.1	0.45554	0.6925
			2610.2	0.45555	0.69255
			2610.3	0.45555	0.69259
			2610.4	0.45556	0.69263
			2610.5	0.45556	0.69268
			2610.6	0.45557	0.69272
			2610.7	0.45558	0.69276
			2610.8	0.45558	0.6928
			2610.9	0.45558	0.69284
			2611	0.45559	0.69288
			2611.1	0.45559	0.69292
			2611.2	0.4556	0.69296
			2611.3	0.4556	0.693
			2611.4	0.4556	0.69304
			2611.5	0.45561	0.69308
			2611.6	0.45561	0.69312
			2611.7	0.45561	0.69316
			2611.8	0.45562	0.6932
			2611.9	0.45562	0.69324
			2612	0.45562	0.69328
			2612.1	0.45562	0.69331
			2612.2	0.45562	0.69335
			2612.3	0.45563	0.69339
			2612.4	0.45563	0.69343
			2612.5	0.45563	0.69346
			2612.6	0.45563	0.6935
			2612.7	0.45563	0.69353
			2612.8	0.45563	0.69357
			2612.9	0.45563	0.6936
			2613	0.45563	0.69364
			2613.1	0.45563	0.69367
			2613.2	0.45563	0.69371
			2613.3	0.45563	0.69374
			2613.4	0.45563	0.69377
			2613.5	0.45563	0.69381
			2613.6	0.45562	0.69384
			2613.7	0.45562	0.69387
			2613.8	0.45562	0.6939
			2613.9	0.45562	0.69393
			2614	0.45561	0.69396
			2614.1	0.45561	0.69399
			2614.2	0.45561	0.69402
			2614.3	0.4556	0.69405
			2614.4	0.4556	0.69408
			2614.5	0.4556	0.69411
			2614.6	0.45559	0.69414
			2614.7	0.45559	0.69416
			2614.8	0.45558	0.69419
			2614.9	0.45558	0.69421
			2615	0.45557	0.69424
			2615.1	0.45556	0.69426
			2615.2	0.45556	0.69429
			2615.3	0.45555	0.69431
			2615.4	0.45554	0.69433
			2615.5	0.45554	0.69436
			2615.6	0.45553	0.69438
			2615.7	0.45552	0.6944
			2615.8	0.45551	0.69442
			2615.9	0.4555	0.69444
			2616	0.4555	0.69446
			2616.1	0.45549	0.69448
			2616.2	0.45548	0.6945
			2616.3	0.45547	0.69451
			2616.4	0.45546	0.69453
			2616.5	0.45545	0.69455
			2616.6	0.45544	0.69456
			2616.7	0.45542	0.69458
			2616.8	0.45541	0.69459
			2616.9	0.4554	0.69461
			2617	0.45539	0.69462
			2617.1	0.45538	0.69464
			2617.2	0.45537	0.69465
			2617.3	0.45536	0.69466
			2617.4	0.45534	0.69468
			2617.5	0.45533	0.69469
			2617.6	0.45532	0.6947
			2617.7	0.45531	0.69472
			2617.8	0.45529	0.69473
			2617.9	0.45528	0.69474
			2618	0.45527	0.69475
			2618.1	0.45525	0.69476
			2618.2	0.45524	0.69477
			2618.3	0.45523	0.69478
			2618.4	0.45521	0.69479
			2618.5	0.4552	0.6948
			2618.6	0.45519	0.69481
			2618.7	0.45517	0.69481
			2618.8	0.45516	0.69482
			2618.9	0.45514	0.69483
			2619	0.45513	0.69484
			2619.1	0.45511	0.69484
			2619.2	0.4551	0.69485
			2619.3	0.45508	0.69485
			2619.4	0.45507	0.69486
			2619.5	0.45505	0.69486
			2619.6	0.45504	0.69487
			2619.7	0.45502	0.69487
			2619.8	0.455	0.69488
			2619.9	0.45499	0.69488
			2620	0.45497	0.69488
			2620.1	0.45495	0.69488
			2620.2	0.45494	0.69489
			2620.3	0.45492	0.69489
			2620.4	0.4549	0.69489
			2620.5	0.45489	0.69489
			2620.6	0.45487	0.69489
			2620.7	0.45485	0.69489
			2620.8	0.45483	0.69489
			2620.9	0.45482	0.69489
			2621	0.4548	0.69489
			2621.1	0.45478	0.69489
			2621.2	0.45476	0.69488
			2621.3	0.45474	0.69488
			2621.4	0.45473	0.69488
			2621.5	0.45471	0.69488
			2621.6	0.45469	0.69487
			2621.7	0.45467	0.69487
			2621.8	0.45465	0.69486
			2621.9	0.45463	0.69486
			2622	0.45461	0.69485
			2622.1	0.45459	0.69485
			2622.2	0.45457	0.69484
			2622.3	0.45455	0.69483
			2622.4	0.45453	0.69482
			2622.5	0.45451	0.69482
			2622.6	0.45449	0.69481
			2622.7	0.45447	0.6948
			2622.8	0.45445	0.69479
			2622.9	0.45443	0.69478
			2623	0.45441	0.69477
			2623.1	0.45439	0.69476
			2623.2	0.45437	0.69475
			2623.3	0.45434	0.69473
			2623.4	0.45432	0.69472
			2623.5	0.4543	0.69471
			2623.6	0.45428	0.6947
			2623.7	0.45426	0.69468
			2623.8	0.45423	0.69467
			2623.9	0.45421	0.69465
			2624	0.45419	0.69464
			2624.1	0.45417	0.69462
			2624.2	0.45414	0.6946
			2624.3	0.45412	0.69459
			2624.4	0.4541	0.69457
			2624.5	0.45407	0.69455
			2624.6	0.45405	0.69453
			2624.7	0.45403	0.69451
			2624.8	0.454	0.69449
			2624.9	0.45398	0.69447
			2625	0.45395	0.69445
			2625.1	0.45393	0.69443
			2625.2	0.45391	0.69441
			2625.3	0.45388	0.69438
			2625.4	0.45386	0.69436
			2625.5	0.45383	0.69434
			2625.6	0.45381	0.69431
			2625.7	0.45378	0.69429
			2625.8	0.45376	0.69427
			2625.9	0.45373	0.69424
			2626	0.45371	0.69422
			2626.1	0.45368	0.69419
			2626.2	0.45366	0.69416
			2626.3	0.45363	0.69414
			2626.4	0.45361	0.69411
			2626.5	0.45358	0.69408
			2626.6	0.45356	0.69406
			2626.7	0.45353	0.69403
			2626.8	0.45351	0.694
			2626.9	0.45348	0.69397
			2627	0.45346	0.69395
			2627.1	0.45343	0.69392
			2627.2	0.45341	0.69389
			2627.3	0.45338	0.69386
			2627.4	0.45336	0.69383
			2627.5	0.45333	0.6938
			2627.6	0.45331	0.69377
			2627.7	0.45328	0.69374
			2627.8	0.45326	0.6937
			2627.9	0.45323	0.69367
			2628	0.4532	0.69364
			2628.1	0.45318	0.69361
			2628.2	0.45315	0.69358
			2628.3	0.45313	0.69354
			2628.4	0.4531	0.69351
			2628.5	0.45308	0.69348
			2628.6	0.45305	0.69344
			2628.7	0.45303	0.69341
			2628.8	0.453	0.69337
			2628.9	0.45298	0.69334
			2629	0.45295	0.6933
			2629.1	0.45293	0.69327
			2629.2	0.4529	0.69323
			2629.3	0.45288	0.6932
			2629.4	0.45285	0.69316
			2629.5	0.45283	0.69312
			2629.6	0.4528	0.69309
			2629.7	0.45277	0.69305
			2629.8	0.45275	0.69301
			2629.9	0.45272	0.69297
			2630	0.4527	0.69293
			2630.1	0.45267	0.6929
			2630.2	0.45265	0.69286
			2630.3	0.45262	0.69282
			2630.4	0.4526	0.69278
			2630.5	0.45257	0.69274
			2630.6	0.45255	0.6927
			2630.7	0.45252	0.69266
			2630.8	0.4525	0.69262
			2630.9	0.45247	0.69258
			2631	0.45245	0.69254
			2631.1	0.45242	0.69249
			2631.2	0.4524	0.69245
			2631.3	0.45237	0.69241
			2631.4	0.45235	0.69237
			2631.5	0.45233	0.69232
			2631.6	0.4523	0.69228
			2631.7	0.45228	0.69224
			2631.8	0.45225	0.69219
			2631.9	0.45223	0.69215
			2632	0.4522	0.69211
			2632.1	0.45218	0.69206
			2632.2	0.45215	0.69202
			2632.3	0.45213	0.69197
			2632.4	0.4521	0.69193
			2632.5	0.45208	0.69188
			2632.6	0.45206	0.69184
			2632.7	0.45203	0.69179
			2632.8	0.45201	0.69174
			2632.9	0.45198	0.6917
			2633	0.45196	0.69165
			2633.1	0.45194	0.6916
			2633.2	0.45191	0.69156
			2633.3	0.45189	0.69151
			2633.4	0.45187	0.69146
			2633.5	0.45184	0.69141
			2633.6	0.45182	0.69136
			2633.7	0.4518	0.69132
			2633.8	0.45177	0.69127
			2633.9	0.45175	0.69122
			2634	0.45173	0.69117
			2634.1	0.4517	0.69112
			2634.2	0.45168	0.69107
			2634.3	0.45166	0.69102
			2634.4	0.45163	0.69097
			2634.5	0.45161	0.69092
			2634.6	0.45159	0.69087
			2634.7	0.45156	0.69082
			2634.8	0.45154	0.69076
			2634.9	0.45152	0.69071
			2635	0.4515	0.69066
			2635.1	0.45147	0.69061
			2635.2	0.45145	0.69056
			2635.3	0.45143	0.6905
			2635.4	0.45141	0.69045
			2635.5	0.45139	0.6904
			2635.6	0.45136	0.69034
			2635.7	0.45134	0.69029
			2635.8	0.45132	0.69023
			2635.9	0.4513	0.69018
			2636	0.45128	0.69012
			2636.1	0.45125	0.69007
			2636.2	0.45123	0.69001
			2636.3	0.45121	0.68996
			2636.4	0.45119	0.6899
			2636.5	0.45117	0.68985
			2636.6	0.45115	0.68979
			2636.7	0.45112	0.68973
			2636.8	0.4511	0.68968
			2636.9	0.45108	0.68962
			2637	0.45106	0.68956
			2637.1	0.45104	0.68951
			2637.2	0.45102	0.68945
			2637.3	0.451	0.68939
			2637.4	0.45098	0.68933
			2637.5	0.45096	0.68927
			2637.6	0.45094	0.68922
			2637.7	0.45092	0.68916
			2637.8	0.45089	0.6891
			2637.9	0.45087	0.68904
			2638	0.45085	0.68898
			2638.1	0.45083	0.68892
			2638.2	0.45081	0.68886
			2638.3	0.45079	0.6888
			2638.4	0.45077	0.68874
			2638.5	0.45075	0.68868
			2638.6	0.45073	0.68862
			2638.7	0.45071	0.68856
			2638.8	0.4507	0.6885
			2638.9	0.45068	0.68844
			2639	0.45066	0.68838
			2639.1	0.45064	0.68831
			2639.2	0.45062	0.68825
			2639.3	0.4506	0.68819
			2639.4	0.45058	0.68813
			2639.5	0.45056	0.68807
			2639.6	0.45054	0.688
			2639.7	0.45052	0.68794
			2639.8	0.4505	0.68788
			2639.9	0.45049	0.68782
			2640	0.45047	0.68775
			2640.1	0.45045	0.68769
			2640.2	0.45043	0.68763
			2640.3	0.45041	0.68756
			2640.4	0.4504	0.6875
			2640.5	0.45038	0.68744
			2640.6	0.45036	0.68737
			2640.7	0.45034	0.68731
			2640.8	0.45032	0.68725
			2640.9	0.45031	0.68718
			2641	0.45029	0.68712
			2641.1	0.45027	0.68705
			2641.2	0.45026	0.68699
			2641.3	0.45024	0.68692
			2641.4	0.45022	0.68686
			2641.5	0.4502	0.68679
			2641.6	0.45019	0.68673
			2641.7	0.45017	0.68667
			2641.8	0.45015	0.6866
			2641.9	0.45014	0.68654
			2642	0.45012	0.68647
			2642.1	0.45011	0.6864
			2642.2	0.45009	0.68634
			2642.3	0.45007	0.68627
			2642.4	0.45006	0.68621
			2642.5	0.45004	0.68614
			2642.6	0.45003	0.68608
			2642.7	0.45001	0.68601
			2642.8	0.45	0.68595
			2642.9	0.44998	0.68588
			2643	0.44997	0.68581
			2643.1	0.44995	0.68575
			2643.2	0.44994	0.68568
			2643.3	0.44992	0.68562
			2643.4	0.44991	0.68555
			2643.5	0.44989	0.68548
			2643.6	0.44988	0.68542
			2643.7	0.44986	0.68535
			2643.8	0.44985	0.68528
			2643.9	0.44984	0.68522
			2644	0.44982	0.68515
			2644.1	0.44981	0.68508
			2644.2	0.44979	0.68502
			2644.3	0.44978	0.68495
			2644.4	0.44977	0.68488
			2644.5	0.44975	0.68482
			2644.6	0.44974	0.68475
			2644.7	0.44973	0.68468
			2644.8	0.44971	0.68461
			2644.9	0.4497	0.68455
			2645	0.44969	0.68448
			2645.1	0.44968	0.68441
			2645.2	0.44966	0.68435
			2645.3	0.44965	0.68428
			2645.4	0.44964	0.68421
			2645.5	0.44963	0.68414
			2645.6	0.44962	0.68408
			2645.7	0.4496	0.68401
			2645.8	0.44959	0.68394
			2645.9	0.44958	0.68387
			2646	0.44957	0.6838
			2646.1	0.44956	0.68374
			2646.2	0.44955	0.68367
			2646.3	0.44953	0.6836
			2646.4	0.44952	0.68353
			2646.5	0.44951	0.68347
			2646.6	0.4495	0.6834
			2646.7	0.44949	0.68333
			2646.8	0.44948	0.68326
			2646.9	0.44947	0.68319
			2647	0.44946	0.68312
			2647.1	0.44945	0.68306
			2647.2	0.44944	0.68299
			2647.3	0.44943	0.68292
			2647.4	0.44942	0.68285
			2647.5	0.44941	0.68278
			2647.6	0.4494	0.68271
			2647.7	0.44939	0.68264
			2647.8	0.44938	0.68257
			2647.9	0.44937	0.68251
			2648	0.44936	0.68244
			2648.1	0.44935	0.68237
			2648.2	0.44934	0.6823
			2648.3	0.44933	0.68223
			2648.4	0.44932	0.68216
			2648.5	0.44931	0.68209
			2648.6	0.4493	0.68202
			2648.7	0.44929	0.68195
			2648.8	0.44928	0.68188
			2648.9	0.44927	0.68181
			2649	0.44926	0.68174
			2649.1	0.44925	0.68167
			2649.2	0.44924	0.6816
			2649.3	0.44924	0.68153
			2649.4	0.44923	0.68146
			2649.5	0.44922	0.68139
			2649.6	0.44921	0.68132
			2649.7	0.4492	0.68125
			2649.8	0.44919	0.68118
			2649.9	0.44918	0.68111
			2650	0.44918	0.68104
			2650.1	0.44917	0.68097
			2650.2	0.44916	0.6809
			2650.3	0.44915	0.68083
			2650.4	0.44914	0.68076
			2650.5	0.44913	0.68069
			2650.6	0.44913	0.68062
			2650.7	0.44912	0.68055
			2650.8	0.44911	0.68048
			2650.9	0.4491	0.68041
			2651	0.4491	0.68034
			2651.1	0.44909	0.68027
			2651.2	0.44908	0.6802
			2651.3	0.44907	0.68013
			2651.4	0.44907	0.68006
			2651.5	0.44906	0.67999
			2651.6	0.44905	0.67992
			2651.7	0.44904	0.67985
			2651.8	0.44904	0.67978
			2651.9	0.44903	0.67971
			2652	0.44902	0.67963
			2652.1	0.44902	0.67956
			2652.2	0.44901	0.67949
			2652.3	0.449	0.67942
			2652.4	0.449	0.67935
			2652.5	0.44899	0.67928
			2652.6	0.44898	0.67921
			2652.7	0.44898	0.67914
			2652.8	0.44897	0.67907
			2652.9	0.44896	0.679
			2653	0.44896	0.67893
			2653.1	0.44895	0.67886
			2653.2	0.44895	0.67879
			2653.3	0.44894	0.67872
			2653.4	0.44894	0.67865
			2653.5	0.44893	0.67858
			2653.6	0.44892	0.67851
			2653.7	0.44892	0.67844
			2653.8	0.44891	0.67837
			2653.9	0.44891	0.6783
			2654	0.4489	0.67823
			2654.1	0.4489	0.67816
			2654.2	0.4489	0.67809
			2654.3	0.44889	0.67803
			2654.4	0.44889	0.67796
			2654.5	0.44888	0.67789
			2654.6	0.44888	0.67782
			2654.7	0.44887	0.67775
			2654.8	0.44887	0.67768
			2654.9	0.44887	0.67761
			2655	0.44886	0.67754
			2655.1	0.44886	0.67747
			2655.2	0.44886	0.67741
			2655.3	0.44885	0.67734
			2655.4	0.44885	0.67727
			2655.5	0.44885	0.6772
			2655.6	0.44884	0.67713
			2655.7	0.44884	0.67706
			2655.8	0.44884	0.677
			2655.9	0.44883	0.67693
			2656	0.44883	0.67686
			2656.1	0.44883	0.67679
			2656.2	0.44883	0.67672
			2656.3	0.44882	0.67666
			2656.4	0.44882	0.67659
			2656.5	0.44882	0.67652
			2656.6	0.44882	0.67645
			2656.7	0.44881	0.67639
			2656.8	0.44881	0.67632
			2656.9	0.44881	0.67625
			2657	0.44881	0.67618
			2657.1	0.44881	0.67611
			2657.2	0.4488	0.67605
			2657.3	0.4488	0.67598
			2657.4	0.4488	0.67591
			2657.5	0.4488	0.67585
			2657.6	0.4488	0.67578
			2657.7	0.4488	0.67571
			2657.8	0.44879	0.67564
			2657.9	0.44879	0.67558
			2658	0.44879	0.67551
			2658.1	0.44879	0.67544
			2658.2	0.44879	0.67538
			2658.3	0.44879	0.67531
			2658.4	0.44879	0.67525
			2658.5	0.44879	0.67518
			2658.6	0.44878	0.67511
			2658.7	0.44878	0.67505
			2658.8	0.44878	0.67498
			2658.9	0.44878	0.67491
			2659	0.44878	0.67485
			2659.1	0.44878	0.67478
			2659.2	0.44878	0.67471
			2659.3	0.44878	0.67465
			2659.4	0.44878	0.67458
			2659.5	0.44877	0.67451
			2659.6	0.44877	0.67445
			2659.7	0.44877	0.67438
			2659.8	0.44877	0.67431
			2659.9	0.44877	0.67425
			2660	0.44877	0.67418
			2660.1	0.44876	0.67411
			2660.2	0.44876	0.67405
			2660.3	0.44876	0.67398
			2660.4	0.44876	0.67391
			2660.5	0.44876	0.67384
			2660.6	0.44875	0.67378
			2660.7	0.44875	0.67371
			2660.8	0.44875	0.67364
			2660.9	0.44875	0.67357
			2661	0.44874	0.67351
			2661.1	0.44874	0.67344
			2661.2	0.44874	0.67337
			2661.3	0.44874	0.67331
			2661.4	0.44873	0.67324
			2661.5	0.44873	0.67317
			2661.6	0.44873	0.6731
			2661.7	0.44873	0.67304
			2661.8	0.44872	0.67297
			2661.9	0.44872	0.6729
			2662	0.44872	0.67283
			2662.1	0.44871	0.67277
			2662.2	0.44871	0.6727
			2662.3	0.44871	0.67263
			2662.4	0.4487	0.67257
			2662.5	0.4487	0.6725
			2662.6	0.4487	0.67243
			2662.7	0.44869	0.67237
			2662.8	0.44869	0.6723
			2662.9	0.44869	0.67223
			2663	0.44868	0.67217
			2663.1	0.44868	0.6721
			2663.2	0.44868	0.67203
			2663.3	0.44867	0.67197
			2663.4	0.44867	0.6719
			2663.5	0.44866	0.67183
			2663.6	0.44866	0.67177
			2663.7	0.44866	0.6717
			2663.8	0.44865	0.67164
			2663.9	0.44865	0.67157
			2664	0.44864	0.6715
			2664.1	0.44864	0.67144
			2664.2	0.44864	0.67137
			2664.3	0.44863	0.67131
			2664.4	0.44863	0.67124
			2664.5	0.44862	0.67117
			2664.6	0.44862	0.67111
			2664.7	0.44861	0.67104
			2664.8	0.44861	0.67098
			2664.9	0.4486	0.67091
			2665	0.4486	0.67085
			2665.1	0.44859	0.67078
			2665.2	0.44859	0.67072
			2665.3	0.44858	0.67065
			2665.4	0.44858	0.67059
			2665.5	0.44857	0.67052
			2665.6	0.44857	0.67045
			2665.7	0.44856	0.67039
			2665.8	0.44855	0.67032
			2665.9	0.44855	0.67026
			2666	0.44854	0.67019
			2666.1	0.44854	0.67013
			2666.2	0.44853	0.67006
			2666.3	0.44852	0.67
			2666.4	0.44852	0.66993
			2666.5	0.44851	0.66987
			2666.6	0.4485	0.6698
			2666.7	0.4485	0.66974
			2666.8	0.44849	0.66967
			2666.9	0.44848	0.66961
			2667	0.44848	0.66954
			2667.1	0.44847	0.66948
			2667.2	0.44846	0.66941
			2667.3	0.44846	0.66935
			2667.4	0.44845	0.66928
			2667.5	0.44844	0.66922
			2667.6	0.44843	0.66915
			2667.7	0.44843	0.66909
			2667.8	0.44842	0.66902
			2667.9	0.44841	0.66896
			2668	0.4484	0.66889
			2668.1	0.44839	0.66882
			2668.2	0.44839	0.66876
			2668.3	0.44838	0.66869
			2668.4	0.44837	0.66863
			2668.5	0.44836	0.66856
			2668.6	0.44835	0.6685
			2668.7	0.44834	0.66843
			2668.8	0.44833	0.66837
			2668.9	0.44832	0.6683
			2669	0.44831	0.66824
			2669.1	0.4483	0.66817
			2669.2	0.44829	0.6681
			2669.3	0.44828	0.66804
			2669.4	0.44827	0.66797
			2669.5	0.44826	0.66791
			2669.6	0.44825	0.66784
			2669.7	0.44824	0.66777
			2669.8	0.44823	0.66771
			2669.9	0.44822	0.66764
			2670	0.44821	0.66758
			2670.1	0.4482	0.66751
			2670.2	0.44819	0.66744
			2670.3	0.44817	0.66738
			2670.4	0.44816	0.66731
			2670.5	0.44815	0.66724
			2670.6	0.44814	0.66718
			2670.7	0.44813	0.66711
			2670.8	0.44811	0.66704
			2670.9	0.4481	0.66698
			2671	0.44809	0.66691
			2671.1	0.44808	0.66684
			2671.2	0.44806	0.66678
			2671.3	0.44805	0.66671
			2671.4	0.44804	0.66664
			2671.5	0.44803	0.66658
			2671.6	0.44801	0.66651
			2671.7	0.448	0.66644
			2671.8	0.44799	0.66638
			2671.9	0.44797	0.66631
			2672	0.44796	0.66625
			2672.1	0.44795	0.66618
			2672.2	0.44793	0.66611
			2672.3	0.44792	0.66605
			2672.4	0.44791	0.66598
			2672.5	0.44789	0.66592
			2672.6	0.44788	0.66585
			2672.7	0.44786	0.66579
			2672.8	0.44785	0.66572
			2672.9	0.44784	0.66565
			2673	0.44782	0.66559
			2673.1	0.44781	0.66552
			2673.2	0.44779	0.66546
			2673.3	0.44778	0.66539
			2673.4	0.44776	0.66533
			2673.5	0.44775	0.66526
			2673.6	0.44773	0.6652
			2673.7	0.44772	0.66513
			2673.8	0.4477	0.66506
			2673.9	0.44769	0.665
			2674	0.44767	0.66493
			2674.1	0.44766	0.66487
			2674.2	0.44764	0.6648
			2674.3	0.44762	0.66473
			2674.4	0.44761	0.66467
			2674.5	0.44759	0.6646
			2674.6	0.44757	0.66453
			2674.7	0.44756	0.66447
			2674.8	0.44754	0.6644
			2674.9	0.44752	0.66433
			2675	0.4475	0.66427
			2675.1	0.44748	0.6642
			2675.2	0.44747	0.66413
			2675.3	0.44745	0.66406
			2675.4	0.44743	0.66399
			2675.5	0.44741	0.66392
			2675.6	0.44739	0.66386
			2675.7	0.44737	0.66379
			2675.8	0.44735	0.66372
			2675.9	0.44733	0.66365
			2676	0.44731	0.66358
			2676.1	0.44729	0.66351
			2676.2	0.44727	0.66344
			2676.3	0.44725	0.66337
			2676.4	0.44723	0.6633
			2676.5	0.4472	0.66323
			2676.6	0.44718	0.66316
			2676.7	0.44716	0.66309
			2676.8	0.44714	0.66302
			2676.9	0.44712	0.66295
			2677	0.44709	0.66287
			2677.1	0.44707	0.6628
			2677.2	0.44705	0.66273
			2677.3	0.44702	0.66266
			2677.4	0.447	0.66259
			2677.5	0.44698	0.66252
			2677.6	0.44695	0.66245
			2677.7	0.44693	0.66238
			2677.8	0.44691	0.6623
			2677.9	0.44688	0.66223
			2678	0.44686	0.66216
			2678.1	0.44684	0.66209
			2678.2	0.44681	0.66202
			2678.3	0.44679	0.66195
			2678.4	0.44676	0.66188
			2678.5	0.44674	0.6618
			2678.6	0.44671	0.66173
			2678.7	0.44669	0.66166
			2678.8	0.44666	0.66159
			2678.9	0.44664	0.66152
			2679	0.44661	0.66145
			2679.1	0.44659	0.66137
			2679.2	0.44656	0.6613
			2679.3	0.44653	0.66123
			2679.4	0.44651	0.66116
			2679.5	0.44648	0.66109
			2679.6	0.44645	0.66101
			2679.7	0.44643	0.66094
			2679.8	0.4464	0.66087
			2679.9	0.44637	0.6608
			2680	0.44635	0.66072
			2680.1	0.44632	0.66065
			2680.2	0.44629	0.66058
			2680.3	0.44626	0.6605
			2680.4	0.44624	0.66043
			2680.5	0.44621	0.66036
			2680.6	0.44618	0.66028
			2680.7	0.44615	0.66021
			2680.8	0.44612	0.66014
			2680.9	0.44609	0.66006
			2681	0.44606	0.65999
			2681.1	0.44603	0.65991
			2681.2	0.446	0.65984
			2681.3	0.44597	0.65976
			2681.4	0.44594	0.65969
			2681.5	0.44591	0.65961
			2681.6	0.44588	0.65954
			2681.7	0.44585	0.65946
			2681.8	0.44582	0.65939
			2681.9	0.44579	0.65931
			2682	0.44576	0.65924
			2682.1	0.44573	0.65916
			2682.2	0.44569	0.65908
			2682.3	0.44566	0.65901
			2682.4	0.44563	0.65893
			2682.5	0.4456	0.65885
			2682.6	0.44556	0.65877
			2682.7	0.44553	0.6587
			2682.8	0.4455	0.65862
			2682.9	0.44546	0.65854
			2683	0.44543	0.65846
			2683.1	0.4454	0.65838
			2683.2	0.44536	0.6583
			2683.3	0.44533	0.65823
			2683.4	0.44529	0.65815
			2683.5	0.44526	0.65807
			2683.6	0.44522	0.65799
			2683.7	0.44519	0.65791
			2683.8	0.44515	0.65783
			2683.9	0.44512	0.65775
			2684	0.44508	0.65767
			2684.1	0.44504	0.65759
			2684.2	0.44501	0.6575
			2684.3	0.44497	0.65742
			2684.4	0.44493	0.65734
			2684.5	0.44489	0.65726
			2684.6	0.44486	0.65718
			2684.7	0.44482	0.6571
			2684.8	0.44478	0.65701
			2684.9	0.44474	0.65693
			2685	0.4447	0.65685
			2685.1	0.44467	0.65676
			2685.2	0.44463	0.65668
			2685.3	0.44459	0.6566
			2685.4	0.44455	0.65651
			2685.5	0.44451	0.65643
			2685.6	0.44447	0.65634
			2685.7	0.44443	0.65626
			2685.8	0.44439	0.65617
			2685.9	0.44435	0.65609
			2686	0.44431	0.656
			2686.1	0.44427	0.65591
			2686.2	0.44422	0.65583
			2686.3	0.44418	0.65574
			2686.4	0.44414	0.65565
			2686.5	0.4441	0.65557
			2686.6	0.44406	0.65548
			2686.7	0.44401	0.65539
			2686.8	0.44397	0.6553
			2686.9	0.44393	0.65522
			2687	0.44388	0.65513
			2687.1	0.44384	0.65504
			2687.2	0.4438	0.65495
			2687.3	0.44375	0.65486
			2687.4	0.44371	0.65477
			2687.5	0.44366	0.65468
			2687.6	0.44362	0.65459
			2687.7	0.44357	0.6545
			2687.8	0.44353	0.65441
			2687.9	0.44348	0.65432
			2688	0.44343	0.65423
			2688.1	0.44339	0.65413
			2688.2	0.44334	0.65404
			2688.3	0.44329	0.65395
			2688.4	0.44325	0.65386
			2688.5	0.4432	0.65376
			2688.6	0.44315	0.65367
			2688.7	0.4431	0.65358
			2688.8	0.44306	0.65348
			2688.9	0.44301	0.65339
			2689	0.44296	0.6533
			2689.1	0.44291	0.6532
			2689.2	0.44286	0.65311
			2689.3	0.44281	0.65301
			2689.4	0.44276	0.65292
			2689.5	0.44271	0.65283
			2689.6	0.44267	0.65273
			2689.7	0.44262	0.65264
			2689.8	0.44257	0.65254
			2689.9	0.44252	0.65245
			2690	0.44247	0.65235
			2690.1	0.44242	0.65226
			2690.2	0.44237	0.65216
			2690.3	0.44231	0.65207
			2690.4	0.44226	0.65197
			2690.5	0.44221	0.65188
			2690.6	0.44216	0.65178
			2690.7	0.44211	0.65169
			2690.8	0.44206	0.65159
			2690.9	0.44201	0.6515
			2691	0.44196	0.6514
			2691.1	0.44191	0.65131
			2691.2	0.44185	0.65121
			2691.3	0.4418	0.65111
			2691.4	0.44175	0.65102
			2691.5	0.4417	0.65092
			2691.6	0.44165	0.65083
			2691.7	0.44159	0.65073
			2691.8	0.44154	0.65064
			2691.9	0.44149	0.65054
			2692	0.44144	0.65044
			2692.1	0.44138	0.65035
			2692.2	0.44133	0.65025
			2692.3	0.44128	0.65015
			2692.4	0.44122	0.65006
			2692.5	0.44117	0.64996
			2692.6	0.44111	0.64986
			2692.7	0.44106	0.64977
			2692.8	0.44101	0.64967
			2692.9	0.44095	0.64957
			2693	0.4409	0.64947
			2693.1	0.44084	0.64938
			2693.2	0.44079	0.64928
			2693.3	0.44073	0.64918
			2693.4	0.44068	0.64908
			2693.5	0.44062	0.64898
			2693.6	0.44056	0.64889
			2693.7	0.44051	0.64879
			2693.8	0.44045	0.64869
			2693.9	0.44039	0.64859
			2694	0.44034	0.64849
			2694.1	0.44028	0.64839
			2694.2	0.44022	0.64829
			2694.3	0.44017	0.64819
			2694.4	0.44011	0.64809
			2694.5	0.44005	0.64799
			2694.6	0.43999	0.64789
			2694.7	0.43994	0.64779
			2694.8	0.43988	0.64769
			2694.9	0.43982	0.64759
			2695	0.43976	0.64749
			2695.1	0.4397	0.64739
			2695.2	0.43964	0.64729
			2695.3	0.43958	0.64718
			2695.4	0.43952	0.64708
			2695.5	0.43946	0.64698
			2695.6	0.43941	0.64688
			2695.7	0.43935	0.64678
			2695.8	0.43929	0.64667
			2695.9	0.43923	0.64657
			2696	0.43916	0.64647
			2696.1	0.4391	0.64637
			2696.2	0.43904	0.64626
			2696.3	0.43898	0.64616
			2696.4	0.43892	0.64606
			2696.5	0.43886	0.64595
			2696.6	0.4388	0.64585
			2696.7	0.43874	0.64575
			2696.8	0.43868	0.64564
			2696.9	0.43861	0.64554
			2697	0.43855	0.64543
			2697.1	0.43849	0.64533
			2697.2	0.43843	0.64523
			2697.3	0.43836	0.64512
			2697.4	0.4383	0.64502
			2697.5	0.43824	0.64491
			2697.6	0.43818	0.64481
			2697.7	0.43811	0.6447
			2697.8	0.43805	0.6446
			2697.9	0.43799	0.64449
			2698	0.43792	0.64438
			2698.1	0.43786	0.64428
			2698.2	0.4378	0.64417
			2698.3	0.43773	0.64407
			2698.4	0.43767	0.64396
			2698.5	0.4376	0.64385
			2698.6	0.43754	0.64375
			2698.7	0.43747	0.64364
			2698.8	0.43741	0.64353
			2698.9	0.43734	0.64342
			2699	0.43728	0.64332
			2699.1	0.43721	0.64321
			2699.2	0.43715	0.6431
			2699.3	0.43708	0.64299
			2699.4	0.43702	0.64289
			2699.5	0.43695	0.64278
			2699.6	0.43689	0.64267
[truncated: 23,004 more rows]

## Sheet: Figure 6A
Wave number (cm-1)	Transmittance SFG		Wave number (cm-1)	Transmittance NIST
	Benzene	Ethanol		Benzene	Ethanol
2579.38	0.8689	0.77109	2600	0.85972	0.87275
2593.88	0.8655	0.82045	2600.1	0.85971	0.87271
2608.41	0.87913	0.81041	2600.2	0.8597	0.87267
2622.98	0.86464	0.87777	2600.3	0.85969	0.87263
2637.57	0.88163	0.87786	2600.4	0.85968	0.87258
2652.2	0.87843	0.86794	2600.5	0.85967	0.87254
2666.85	0.87884	0.79884	2600.6	0.85966	0.8725
2681.54	0.88484	0.78833	2600.7	0.85965	0.87245
2696.26	0.88763	0.71895	2600.8	0.85964	0.87241
2711.01	0.8799	0.77287	2600.9	0.85963	0.87237
2725.79	0.87962	0.74898	2601	0.85962	0.87232
2740.61	0.88822	0.67288	2601.1	0.85961	0.87228
2755.45	0.87441	0.63764	2601.2	0.8596	0.87224
2770.33	0.87173	0.65255	2601.3	0.85959	0.87219
2785.24	0.84639	0.59778	2601.4	0.85958	0.87215
2800.18	0.85794	0.57559	2601.5	0.85957	0.87211
2815.15	0.84219	0.52379	2601.6	0.85957	0.87206
2830.15	0.82992	0.46375	2601.7	0.85956	0.87202
2845.19	0.82972	0.36114	2601.8	0.85955	0.87198
2860.26	0.81781	0.32327	2601.9	0.85954	0.87193
2875.36	0.80972	0.25692	2602	0.85953	0.87189
2890.49	0.8011	0.22213	2602.1	0.85952	0.87185
2905.66	0.78962	0.21565	2602.2	0.85951	0.8718
2920.86	0.79593	0.1619	2602.3	0.8595	0.87176
2936.09	0.79023	0.16095	2602.4	0.8595	0.87171
2951.36	0.79308	0.16804	2602.5	0.85949	0.87167
2966.65	0.77426	0.17984	2602.6	0.85948	0.87163
2981.98	0.72775	0.19403	2602.7	0.85947	0.87158
2997.35	0.71449	0.26597	2602.8	0.85946	0.87154
3012.75	0.66829	0.30718	2602.9	0.85945	0.87149
3028.18	0.62371	0.4192	2603	0.85945	0.87145
3043.64	0.5824	0.4346	2603.1	0.85944	0.8714
3059.14	0.5921	0.50192	2603.2	0.85943	0.87136
3074.67	0.60289	0.53713	2603.3	0.85942	0.87132
3090.24	0.64026	0.55147	2603.4	0.85942	0.87127
3105.84	0.66087	0.55231	2603.5	0.85941	0.87123
3121.47	0.73155	0.49524	2603.6	0.8594	0.87118
3137.14	0.76699	0.55748	2603.7	0.85939	0.87114
3152.84	0.82044	0.48681	2603.8	0.85939	0.87109
3168.58	0.83304	0.49302	2603.9	0.85938	0.87105
3184.35	0.85492	0.45165	2604	0.85937	0.871
3200.16	0.87875	0.40704	2604.1	0.85936	0.87096
3216	0.8809	0.39747	2604.2	0.85936	0.87091
3231.87	0.88507	0.36639	2604.3	0.85935	0.87087
3247.78	0.87758	0.32378	2604.4	0.85934	0.87082
3263.73	0.86743	0.29238	2604.5	0.85934	0.87078
3279.71	0.88288	0.25373	2604.6	0.85933	0.87073
3295.73	0.88708	0.19071	2604.7	0.85932	0.87069
3311.78	0.87692	0.17204	2604.8	0.85932	0.87064
3327.87	0.88021	0.14295	2604.9	0.85931	0.8706
3343.99	0.88489	0.12537	2605	0.8593	0.87055
3360.15	0.90152	0.11003	2605.1	0.8593	0.87051
3376.35	0.89199	0.10764	2605.2	0.85929	0.87046
3392.58	0.89968	0.0804	2605.3	0.85928	0.87041
3408.84	0.87514	0.08787	2605.4	0.85928	0.87037
3425.15	0.87299	0.09886	2605.5	0.85927	0.87032
3441.49	0.88065	0.10101	2605.6	0.85927	0.87028
3457.87	0.88873	0.10268	2605.7	0.85926	0.87023
3474.28	0.89814	0.11733	2605.8	0.85925	0.87018
3490.73	0.87841	0.13928	2605.9	0.85925	0.87014
3507.22	0.87754	0.14181	2606	0.85924	0.87009
3523.74	0.89303	0.17781	2606.1	0.85924	0.87005
3540.3	0.87245	0.17176	2606.2	0.85923	0.87
3556.9	0.89407	0.20275	2606.3	0.85922	0.86995
3573.54	0.88395	0.21111	2606.4	0.85922	0.86991
3590.21	0.88943	0.27138	2606.5	0.85921	0.86986
3606.93	0.88423	0.27842	2606.6	0.85921	0.86981
3623.68	0.87549	0.35004	2606.7	0.8592	0.86977
3640.46	0.88213	0.42738	2606.8	0.8592	0.86972
3657.29	0.87648	0.41107	2606.9	0.85919	0.86967
3674.15	0.86813	0.46936	2607	0.85919	0.86963
3691.05	0.86217	0.45866	2607.1	0.85918	0.86958
3708	0.85218	0.37737	2607.2	0.85918	0.86953
3724.97	0.84145	0.37232	2607.3	0.85917	0.86948
3741.99	0.83976	0.39339	2607.4	0.85917	0.86944
3759.05	0.83813	0.45657	2607.5	0.85916	0.86939
3776.15	0.84147	0.53736	2607.6	0.85916	0.86934
3793.28	0.84303	0.57507	2607.7	0.85915	0.86929
3810.46	0.84716	0.65331	2607.8	0.85915	0.86925
			2607.9	0.85914	0.8692
			2608	0.85914	0.86915
			2608.1	0.85913	0.8691
			2608.2	0.85913	0.86906
			2608.3	0.85912	0.86901
			2608.4	0.85912	0.86896
			2608.5	0.85911	0.86891
			2608.6	0.85911	0.86886
			2608.7	0.85911	0.86882
			2608.8	0.8591	0.86877
			2608.9	0.8591	0.86872
			2609	0.8591	0.86867
			2609.1	0.85909	0.86862
			2609.2	0.85909	0.86857
			2609.3	0.85909	0.86852
			2609.4	0.85908	0.86848
			2609.5	0.85908	0.86843
			2609.6	0.85908	0.86838
			2609.7	0.85907	0.86833
			2609.8	0.85907	0.86828
			2609.9	0.85907	0.86823
			2610	0.85906	0.86818
			2610.1	0.85906	0.86813
			2610.2	0.85906	0.86808
			2610.3	0.85906	0.86803
			2610.4	0.85905	0.86798
			2610.5	0.85905	0.86793
			2610.6	0.85905	0.86788
			2610.7	0.85905	0.86784
			2610.8	0.85905	0.86779
			2610.9	0.85904	0.86774
			2611	0.85904	0.86769
			2611.1	0.85904	0.86764
			2611.2	0.85904	0.86759
			2611.3	0.85904	0.86754
			2611.4	0.85904	0.86749
			2611.5	0.85904	0.86743
			2611.6	0.85903	0.86738
			2611.7	0.85903	0.86733
			2611.8	0.85903	0.86728
			2611.9	0.85903	0.86723
			2612	0.85903	0.86718
			2612.1	0.85903	0.86713
			2612.2	0.85903	0.86708
			2612.3	0.85903	0.86703
			2612.4	0.85903	0.86698
			2612.5	0.85903	0.86693
			2612.6	0.85903	0.86688
			2612.7	0.85903	0.86683
			2612.8	0.85903	0.86677
			2612.9	0.85903	0.86672
			2613	0.85903	0.86667
			2613.1	0.85903	0.86662
			2613.2	0.85903	0.86657
			2613.3	0.85903	0.86652
			2613.4	0.85903	0.86647
			2613.5	0.85903	0.86641
			2613.6	0.85903	0.86636
			2613.7	0.85903	0.86631
			2613.8	0.85903	0.86626
			2613.9	0.85903	0.86621
			2614	0.85903	0.86615
			2614.1	0.85903	0.8661
			2614.2	0.85903	0.86605
			2614.3	0.85903	0.866
			2614.4	0.85903	0.86595
			2614.5	0.85903	0.86589
			2614.6	0.85903	0.86584
			2614.7	0.85903	0.86579
			2614.8	0.85903	0.86574
			2614.9	0.85904	0.86568
			2615	0.85904	0.86563
			2615.1	0.85904	0.86558
			2615.2	0.85904	0.86552
			2615.3	0.85904	0.86547
			2615.4	0.85904	0.86542
			2615.5	0.85904	0.86536
			2615.6	0.85904	0.86531
			2615.7	0.85904	0.86526
			2615.8	0.85905	0.86521
			2615.9	0.85905	0.86515
			2616	0.85905	0.8651
			2616.1	0.85905	0.86504
			2616.2	0.85905	0.86499
			2616.3	0.85905	0.86494
			2616.4	0.85905	0.86488
			2616.5	0.85906	0.86483
			2616.6	0.85906	0.86478
			2616.7	0.85906	0.86472
			2616.8	0.85906	0.86467
			2616.9	0.85906	0.86461
			2617	0.85906	0.86456
			2617.1	0.85907	0.86451
			2617.2	0.85907	0.86445
			2617.3	0.85907	0.8644
			2617.4	0.85907	0.86434
			2617.5	0.85907	0.86429
			2617.6	0.85908	0.86424
			2617.7	0.85908	0.86418
			2617.8	0.85908	0.86413
			2617.9	0.85908	0.86407
			2618	0.85908	0.86402
			2618.1	0.85909	0.86396
			2618.2	0.85909	0.86391
			2618.3	0.85909	0.86385
			2618.4	0.85909	0.8638
			2618.5	0.85909	0.86374
			2618.6	0.85909	0.86369
			2618.7	0.8591	0.86363
			2618.8	0.8591	0.86358
			2618.9	0.8591	0.86352
			2619	0.8591	0.86347
			2619.1	0.8591	0.86341
			2619.2	0.85911	0.86336
			2619.3	0.85911	0.8633
			2619.4	0.85911	0.86325
			2619.5	0.85911	0.86319
			2619.6	0.85911	0.86314
			2619.7	0.85912	0.86308
			2619.8	0.85912	0.86303
			2619.9	0.85912	0.86297
			2620	0.85912	0.86292
			2620.1	0.85912	0.86286
			2620.2	0.85913	0.86281
			2620.3	0.85913	0.86275
			2620.4	0.85913	0.86269
			2620.5	0.85913	0.86264
			2620.6	0.85913	0.86258
			2620.7	0.85914	0.86253
			2620.8	0.85914	0.86247
			2620.9	0.85914	0.86242
			2621	0.85914	0.86236
			2621.1	0.85914	0.8623
			2621.2	0.85915	0.86225
			2621.3	0.85915	0.86219
			2621.4	0.85915	0.86214
			2621.5	0.85915	0.86208
			2621.6	0.85916	0.86202
			2621.7	0.85916	0.86197
			2621.8	0.85916	0.86191
			2621.9	0.85916	0.86186
			2622	0.85916	0.8618
			2622.1	0.85917	0.86174
			2622.2	0.85917	0.86169
			2622.3	0.85917	0.86163
			2622.4	0.85917	0.86157
			2622.5	0.85918	0.86152
			2622.6	0.85918	0.86146
			2622.7	0.85918	0.8614
			2622.8	0.85918	0.86135
			2622.9	0.85919	0.86129
			2623	0.85919	0.86124
			2623.1	0.85919	0.86118
			2623.2	0.85919	0.86112
			2623.3	0.8592	0.86107
			2623.4	0.8592	0.86101
			2623.5	0.8592	0.86095
			2623.6	0.8592	0.8609
			2623.7	0.8592	0.86084
			2623.8	0.85921	0.86078
			2623.9	0.85921	0.86072
			2624	0.85921	0.86067
			2624.1	0.85921	0.86061
			2624.2	0.85922	0.86055
			2624.3	0.85922	0.8605
			2624.4	0.85922	0.86044
			2624.5	0.85922	0.86038
			2624.6	0.85922	0.86032
			2624.7	0.85923	0.86027
			2624.8	0.85923	0.86021
			2624.9	0.85923	0.86015
			2625	0.85923	0.8601
			2625.1	0.85924	0.86004
			2625.2	0.85924	0.85998
			2625.3	0.85924	0.85992
			2625.4	0.85924	0.85987
			2625.5	0.85924	0.85981
			2625.6	0.85925	0.85975
			2625.7	0.85925	0.85969
			2625.8	0.85925	0.85963
			2625.9	0.85925	0.85958
			2626	0.85925	0.85952
			2626.1	0.85926	0.85946
			2626.2	0.85926	0.8594
			2626.3	0.85926	0.85934
			2626.4	0.85926	0.85929
			2626.5	0.85926	0.85923
			2626.6	0.85926	0.85917
			2626.7	0.85927	0.85911
			2626.8	0.85927	0.85905
			2626.9	0.85927	0.859
			2627	0.85927	0.85894
			2627.1	0.85927	0.85888
			2627.2	0.85927	0.85882
			2627.3	0.85927	0.85876
			2627.4	0.85928	0.8587
			2627.5	0.85928	0.85864
			2627.6	0.85928	0.85859
			2627.7	0.85928	0.85853
			2627.8	0.85928	0.85847
			2627.9	0.85928	0.85841
			2628	0.85928	0.85835
			2628.1	0.85928	0.85829
			2628.2	0.85929	0.85823
			2628.3	0.85929	0.85817
			2628.4	0.85929	0.85811
			2628.5	0.85929	0.85806
			2628.6	0.85929	0.858
			2628.7	0.85929	0.85794
			2628.8	0.85929	0.85788
			2628.9	0.85929	0.85782
			2629	0.85929	0.85776
			2629.1	0.85929	0.8577
			2629.2	0.85929	0.85764
			2629.3	0.85929	0.85758
			2629.4	0.85929	0.85752
			2629.5	0.8593	0.85746
			2629.6	0.8593	0.8574
			2629.7	0.8593	0.85734
			2629.8	0.8593	0.85728
			2629.9	0.8593	0.85722
			2630	0.8593	0.85716
			2630.1	0.8593	0.8571
			2630.2	0.8593	0.85704
			2630.3	0.8593	0.85698
			2630.4	0.8593	0.85692
			2630.5	0.8593	0.85686
			2630.6	0.8593	0.8568
			2630.7	0.8593	0.85674
			2630.8	0.85929	0.85668
			2630.9	0.85929	0.85662
			2631	0.85929	0.85656
			2631.1	0.85929	0.8565
			2631.2	0.85929	0.85644
			2631.3	0.85929	0.85638
			2631.4	0.85929	0.85632
			2631.5	0.85929	0.85626
			2631.6	0.85929	0.8562
			2631.7	0.85929	0.85614
			2631.8	0.85929	0.85608
			2631.9	0.85929	0.85602
			2632	0.85929	0.85596
			2632.1	0.85929	0.8559
			2632.2	0.85929	0.85584
			2632.3	0.85928	0.85578
			2632.4	0.85928	0.85572
			2632.5	0.85928	0.85566
			2632.6	0.85928	0.8556
			2632.7	0.85928	0.85553
			2632.8	0.85928	0.85547
			2632.9	0.85928	0.85541
			2633	0.85928	0.85535
			2633.1	0.85928	0.85529
			2633.2	0.85927	0.85523
			2633.3	0.85927	0.85517
			2633.4	0.85927	0.85511
			2633.5	0.85927	0.85505
			2633.6	0.85927	0.85499
			2633.7	0.85927	0.85492
			2633.8	0.85927	0.85486
			2633.9	0.85926	0.8548
			2634	0.85926	0.85474
			2634.1	0.85926	0.85468
			2634.2	0.85926	0.85462
			2634.3	0.85926	0.85456
			2634.4	0.85926	0.85449
			2634.5	0.85925	0.85443
			2634.6	0.85925	0.85437
			2634.7	0.85925	0.85431
			2634.8	0.85925	0.85425
			2634.9	0.85925	0.85418
			2635	0.85925	0.85412
			2635.1	0.85924	0.85406
			2635.2	0.85924	0.854
			2635.3	0.85924	0.85394
			2635.4	0.85924	0.85387
			2635.5	0.85924	0.85381
			2635.6	0.85923	0.85375
			2635.7	0.85923	0.85369
			2635.8	0.85923	0.85363
			2635.9	0.85923	0.85356
			2636	0.85923	0.8535
			2636.1	0.85922	0.85344
			2636.2	0.85922	0.85337
			2636.3	0.85922	0.85331
			2636.4	0.85922	0.85325
			2636.5	0.85921	0.85319
			2636.6	0.85921	0.85312
			2636.7	0.85921	0.85306
			2636.8	0.85921	0.853
			2636.9	0.85921	0.85293
			2637	0.8592	0.85287
			2637.1	0.8592	0.85281
			2637.2	0.8592	0.85274
			2637.3	0.8592	0.85268
			2637.4	0.85919	0.85262
			2637.5	0.85919	0.85255
			2637.6	0.85919	0.85249
			2637.7	0.85919	0.85242
			2637.8	0.85918	0.85236
			2637.9	0.85918	0.8523
			2638	0.85918	0.85223
			2638.1	0.85917	0.85217
			2638.2	0.85917	0.8521
			2638.3	0.85917	0.85204
			2638.4	0.85917	0.85198
			2638.5	0.85916	0.85191
			2638.6	0.85916	0.85185
			2638.7	0.85916	0.85178
			2638.8	0.85915	0.85172
			2638.9	0.85915	0.85165
			2639	0.85915	0.85159
			2639.1	0.85915	0.85152
			2639.2	0.85914	0.85146
			2639.3	0.85914	0.85139
			2639.4	0.85914	0.85133
			2639.5	0.85913	0.85126
			2639.6	0.85913	0.8512
			2639.7	0.85913	0.85113
			2639.8	0.85913	0.85106
			2639.9	0.85912	0.851
			2640	0.85912	0.85093
			2640.1	0.85912	0.85087
			2640.2	0.85911	0.8508
			2640.3	0.85911	0.85074
			2640.4	0.85911	0.85067
			2640.5	0.8591	0.8506
			2640.6	0.8591	0.85054
			2640.7	0.8591	0.85047
			2640.8	0.85909	0.8504
			2640.9	0.85909	0.85034
			2641	0.85909	0.85027
			2641.1	0.85909	0.8502
			2641.2	0.85908	0.85014
			2641.3	0.85908	0.85007
			2641.4	0.85908	0.85
			2641.5	0.85907	0.84993
			2641.6	0.85907	0.84987
			2641.7	0.85907	0.8498
			2641.8	0.85906	0.84973
			2641.9	0.85906	0.84966
			2642	0.85906	0.8496
			2642.1	0.85906	0.84953
			2642.2	0.85905	0.84946
			2642.3	0.85905	0.84939
			2642.4	0.85905	0.84932
			2642.5	0.85904	0.84925
			2642.6	0.85904	0.84919
			2642.7	0.85904	0.84912
			2642.8	0.85904	0.84905
			2642.9	0.85903	0.84898
			2643	0.85903	0.84891
			2643.1	0.85903	0.84884
			2643.2	0.85902	0.84877
			2643.3	0.85902	0.8487
			2643.4	0.85902	0.84863
			2643.5	0.85902	0.84856
			2643.6	0.85901	0.84849
			2643.7	0.85901	0.84842
			2643.8	0.85901	0.84835
			2643.9	0.85901	0.84828
			2644	0.85901	0.84821
			2644.1	0.859	0.84814
			2644.2	0.859	0.84807
			2644.3	0.859	0.848
			2644.4	0.859	0.84793
			2644.5	0.859	0.84786
			2644.6	0.85899	0.84779
			2644.7	0.85899	0.84772
			2644.8	0.85899	0.84765
			2644.9	0.85899	0.84758
			2645	0.85899	0.8475
			2645.1	0.85898	0.84743
			2645.2	0.85898	0.84736
			2645.3	0.85898	0.84729
			2645.4	0.85898	0.84722
			2645.5	0.85898	0.84714
			2645.6	0.85898	0.84707
			2645.7	0.85898	0.847
			2645.8	0.85898	0.84693
			2645.9	0.85897	0.84685
			2646	0.85897	0.84678
			2646.1	0.85897	0.84671
			2646.2	0.85897	0.84663
			2646.3	0.85897	0.84656
			2646.4	0.85897	0.84649
			2646.5	0.85897	0.84641
			2646.6	0.85897	0.84634
			2646.7	0.85897	0.84626
			2646.8	0.85897	0.84619
			2646.9	0.85897	0.84611
			2647	0.85897	0.84604
			2647.1	0.85897	0.84596
			2647.2	0.85897	0.84589
			2647.3	0.85897	0.84581
			2647.4	0.85897	0.84574
			2647.5	0.85897	0.84566
			2647.6	0.85897	0.84558
			2647.7	0.85897	0.84551
			2647.8	0.85897	0.84543
			2647.9	0.85897	0.84536
			2648	0.85897	0.84528
			2648.1	0.85897	0.8452
			2648.2	0.85897	0.84512
			2648.3	0.85897	0.84505
			2648.4	0.85897	0.84497
			2648.5	0.85897	0.84489
			2648.6	0.85897	0.84481
			2648.7	0.85897	0.84473
			2648.8	0.85897	0.84466
			2648.9	0.85897	0.84458
			2649	0.85898	0.8445
			2649.1	0.85898	0.84442
			2649.2	0.85898	0.84434
			2649.3	0.85898	0.84426
			2649.4	0.85898	0.84418
			2649.5	0.85898	0.8441
			2649.6	0.85898	0.84402
			2649.7	0.85898	0.84394
			2649.8	0.85899	0.84386
			2649.9	0.85899	0.84378
			2650	0.85899	0.8437
			2650.1	0.85899	0.84362
			2650.2	0.85899	0.84353
			2650.3	0.85899	0.84345
			2650.4	0.85899	0.84337
			2650.5	0.859	0.84329
			2650.6	0.859	0.8432
			2650.7	0.859	0.84312
			2650.8	0.859	0.84304
			2650.9	0.859	0.84296
			2651	0.85901	0.84287
			2651.1	0.85901	0.84279
			2651.2	0.85901	0.8427
			2651.3	0.85901	0.84262
			2651.4	0.85901	0.84254
			2651.5	0.85902	0.84245
			2651.6	0.85902	0.84237
			2651.7	0.85902	0.84228
			2651.8	0.85903	0.8422
			2651.9	0.85903	0.84211
			2652	0.85903	0.84203
			2652.1	0.85903	0.84194
			2652.2	0.85904	0.84185
			2652.3	0.85904	0.84177
			2652.4	0.85904	0.84168
			2652.5	0.85905	0.84159
			2652.6	0.85905	0.84151
			2652.7	0.85906	0.84142
			2652.8	0.85906	0.84133
			2652.9	0.85906	0.84124
			2653	0.85907	0.84116
			2653.1	0.85907	0.84107
			2653.2	0.85908	0.84098
			2653.3	0.85908	0.84089
			2653.4	0.85909	0.8408
			2653.5	0.85909	0.84071
			2653.6	0.85909	0.84062
			2653.7	0.8591	0.84053
			2653.8	0.85911	0.84044
			2653.9	0.85911	0.84035
			2654	0.85912	0.84026
			2654.1	0.85912	0.84017
			2654.2	0.85913	0.84008
			2654.3	0.85913	0.83999
			2654.4	0.85914	0.8399
			2654.5	0.85914	0.8398
			2654.6	0.85915	0.83971
			2654.7	0.85916	0.83962
			2654.8	0.85916	0.83953
			2654.9	0.85917	0.83943
			2655	0.85918	0.83934
			2655.1	0.85918	0.83925
			2655.2	0.85919	0.83915
			2655.3	0.8592	0.83906
			2655.4	0.8592	0.83897
			2655.5	0.85921	0.83887
			2655.6	0.85922	0.83878
			2655.7	0.85923	0.83868
			2655.8	0.85923	0.83859
			2655.9	0.85924	0.83849
			2656	0.85925	0.83839
			2656.1	0.85926	0.8383
			2656.2	0.85926	0.8382
			2656.3	0.85927	0.8381
			2656.4	0.85928	0.83801
			2656.5	0.85929	0.83791
			2656.6	0.8593	0.83781
			2656.7	0.8593	0.83771
			2656.8	0.85931	0.83762
			2656.9	0.85932	0.83752
			2657	0.85933	0.83742
			2657.1	0.85934	0.83732
			2657.2	0.85934	0.83722
			2657.3	0.85935	0.83712
			2657.4	0.85936	0.83702
			2657.5	0.85937	0.83692
			2657.6	0.85938	0.83682
			2657.7	0.85939	0.83672
			2657.8	0.85939	0.83662
			2657.9	0.8594	0.83651
			2658	0.85941	0.83641
			2658.1	0.85942	0.83631
			2658.2	0.85943	0.83621
			2658.3	0.85944	0.8361
			2658.4	0.85945	0.836
			2658.5	0.85945	0.8359
			2658.6	0.85946	0.83579
			2658.7	0.85947	0.83569
			2658.8	0.85948	0.83558
			2658.9	0.85949	0.83548
			2659	0.8595	0.83538
			2659.1	0.85951	0.83527
			2659.2	0.85952	0.83516
			2659.3	0.85953	0.83506
			2659.4	0.85953	0.83495
			2659.5	0.85954	0.83485
			2659.6	0.85955	0.83474
			2659.7	0.85956	0.83463
			2659.8	0.85957	0.83452
			2659.9	0.85958	0.83442
			2660	0.85959	0.83431
			2660.1	0.8596	0.8342
			2660.2	0.85961	0.83409
			2660.3	0.85962	0.83398
			2660.4	0.85963	0.83387
			2660.5	0.85964	0.83376
			2660.6	0.85965	0.83365
			2660.7	0.85966	0.83354
			2660.8	0.85967	0.83343
			2660.9	0.85967	0.83332
			2661	0.85968	0.83321
			2661.1	0.85969	0.8331
			2661.2	0.8597	0.83298
			2661.3	0.85971	0.83287
			2661.4	0.85972	0.83276
			2661.5	0.85973	0.83264
			2661.6	0.85974	0.83253
			2661.7	0.85975	0.83242
			2661.8	0.85977	0.8323
			2661.9	0.85978	0.83219
			2662	0.85979	0.83207
			2662.1	0.8598	0.83196
			2662.2	0.85981	0.83184
			2662.3	0.85982	0.83173
			2662.4	0.85983	0.83161
			2662.5	0.85984	0.8315
			2662.6	0.85985	0.83138
			2662.7	0.85986	0.83126
			2662.8	0.85987	0.83115
			2662.9	0.85988	0.83103
			2663	0.85989	0.83091
			2663.1	0.85991	0.83079
			2663.2	0.85992	0.83067
			2663.3	0.85993	0.83056
			2663.4	0.85994	0.83044
			2663.5	0.85995	0.83032
			2663.6	0.85996	0.8302
			2663.7	0.85998	0.83008
			2663.8	0.85999	0.82996
			2663.9	0.86	0.82984
			2664	0.86001	0.82972
			2664.1	0.86002	0.82959
			2664.2	0.86004	0.82947
			2664.3	0.86005	0.82935
			2664.4	0.86006	0.82923
			2664.5	0.86007	0.82911
			2664.6	0.86009	0.82898
			2664.7	0.8601	0.82886
			2664.8	0.86011	0.82874
			2664.9	0.86012	0.82861
			2665	0.86014	0.82849
			2665.1	0.86015	0.82836
			2665.2	0.86016	0.82824
			2665.3	0.86017	0.82811
			2665.4	0.86019	0.82799
			2665.5	0.8602	0.82786
			2665.6	0.86021	0.82774
			2665.7	0.86022	0.82761
			2665.8	0.86024	0.82748
			2665.9	0.86025	0.82736
			2666	0.86026	0.82723
			2666.1	0.86028	0.8271
			2666.2	0.86029	0.82697
			2666.3	0.8603	0.82684
			2666.4	0.86032	0.82671
			2666.5	0.86033	0.82659
			2666.6	0.86034	0.82646
			2666.7	0.86035	0.82633
			2666.8	0.86037	0.8262
			2666.9	0.86038	0.82607
			2667	0.86039	0.82593
			2667.1	0.86041	0.8258
			2667.2	0.86042	0.82567
			2667.3	0.86043	0.82554
			2667.4	0.86044	0.82541
			2667.5	0.86046	0.82528
			2667.6	0.86047	0.82514
			2667.7	0.86048	0.82501
			2667.8	0.8605	0.82488
			2667.9	0.86051	0.82474
			2668	0.86052	0.82461
			2668.1	0.86053	0.82447
			2668.2	0.86055	0.82434
			2668.3	0.86056	0.8242
			2668.4	0.86057	0.82407
			2668.5	0.86058	0.82393
			2668.6	0.86059	0.8238
			2668.7	0.86061	0.82366
			2668.8	0.86062	0.82352
			2668.9	0.86063	0.82339
			2669	0.86064	0.82325
			2669.1	0.86066	0.82311
			2669.2	0.86067	0.82297
			2669.3	0.86068	0.82284
			2669.4	0.86069	0.8227
			2669.5	0.8607	0.82256
			2669.6	0.86071	0.82242
			2669.7	0.86073	0.82228
			2669.8	0.86074	0.82214
			2669.9	0.86075	0.822
			2670	0.86076	0.82186
			2670.1	0.86077	0.82172
			2670.2	0.86078	0.82158
			2670.3	0.8608	0.82144
			2670.4	0.86081	0.82129
			2670.5	0.86082	0.82115
			2670.6	0.86083	0.82101
			2670.7	0.86084	0.82087
			2670.8	0.86085	0.82072
			2670.9	0.86086	0.82058
			2671	0.86087	0.82044
			2671.1	0.86088	0.82029
			2671.2	0.8609	0.82015
			2671.3	0.86091	0.82001
			2671.4	0.86092	0.81986
			2671.5	0.86093	0.81972
			2671.6	0.86094	0.81957
			2671.7	0.86095	0.81943
			2671.8	0.86096	0.81928
			2671.9	0.86097	0.81913
			2672	0.86098	0.81899
			2672.1	0.86099	0.81884
			2672.2	0.861	0.81869
			2672.3	0.86101	0.81855
			2672.4	0.86102	0.8184
			2672.5	0.86103	0.81825
			2672.6	0.86104	0.8181
			2672.7	0.86105	0.81796
			2672.8	0.86106	0.81781
			2672.9	0.86108	0.81766
			2673	0.86109	0.81751
			2673.1	0.8611	0.81736
			2673.2	0.86111	0.81721
			2673.3	0.86112	0.81706
			2673.4	0.86113	0.81691
			2673.5	0.86114	0.81676
			2673.6	0.86115	0.81661
			2673.7	0.86116	0.81646
			2673.8	0.86117	0.81631
			2673.9	0.86118	0.81616
			2674	0.86118	0.816
			2674.1	0.86119	0.81585
			2674.2	0.8612	0.8157
			2674.3	0.86121	0.81555
			2674.4	0.86122	0.81539
			2674.5	0.86123	0.81524
			2674.6	0.86124	0.81509
			2674.7	0.86125	0.81493
			2674.8	0.86126	0.81478
			2674.9	0.86127	0.81463
			2675	0.86128	0.81447
			2675.1	0.86129	0.81432
			2675.2	0.86129	0.81416
			2675.3	0.8613	0.81401
			2675.4	0.86131	0.81385
			2675.5	0.86132	0.8137
			2675.6	0.86133	0.81354
			2675.7	0.86134	0.81339
			2675.8	0.86135	0.81323
			2675.9	0.86135	0.81307
			2676	0.86136	0.81292
			2676.1	0.86137	0.81276
			2676.2	0.86138	0.8126
			2676.3	0.86138	0.81245
			2676.4	0.86139	0.81229
			2676.5	0.8614	0.81213
			2676.6	0.86141	0.81197
			2676.7	0.86141	0.81181
			2676.8	0.86142	0.81166
			2676.9	0.86143	0.8115
			2677	0.86143	0.81134
			2677.1	0.86144	0.81118
			2677.2	0.86145	0.81102
			2677.3	0.86145	0.81086
			2677.4	0.86146	0.8107
			2677.5	0.86147	0.81054
			2677.6	0.86147	0.81038
			2677.7	0.86148	0.81022
			2677.8	0.86148	0.81006
			2677.9	0.86149	0.8099
			2678	0.8615	0.80974
			2678.1	0.8615	0.80957
			2678.2	0.86151	0.80941
			2678.3	0.86151	0.80925
			2678.4	0.86152	0.80909
			2678.5	0.86152	0.80893
			2678.6	0.86153	0.80876
			2678.7	0.86153	0.8086
			2678.8	0.86154	0.80844
			2678.9	0.86154	0.80828
			2679	0.86155	0.80811
			2679.1	0.86155	0.80795
			2679.2	0.86156	0.80778
			2679.3	0.86156	0.80762
			2679.4	0.86157	0.80746
			2679.5	0.86157	0.80729
			2679.6	0.86158	0.80713
			2679.7	0.86158	0.80696
			2679.8	0.86158	0.8068
			2679.9	0.86159	0.80663
			2680	0.86159	0.80647
			2680.1	0.8616	0.8063
			2680.2	0.8616	0.80613
			2680.3	0.8616	0.80597
			2680.4	0.86161	0.8058
			2680.5	0.86161	0.80564
			2680.6	0.86162	0.80547
			2680.7	0.86162	0.8053
			2680.8	0.86162	0.80513
			2680.9	0.86163	0.80497
			2681	0.86163	0.8048
			2681.1	0.86163	0.80463
			2681.2	0.86164	0.80446
			2681.3	0.86164	0.8043
			2681.4	0.86164	0.80413
			2681.5	0.86164	0.80396
			2681.6	0.86165	0.80379
			2681.7	0.86165	0.80362
			2681.8	0.86165	0.80345
			2681.9	0.86166	0.80328
			2682	0.86166	0.80311
			2682.1	0.86166	0.80294
			2682.2	0.86166	0.80277
			2682.3	0.86167	0.8026
			2682.4	0.86167	0.80243
			2682.5	0.86167	0.80226
			2682.6	0.86167	0.80209
			2682.7	0.86167	0.80192
			2682.8	0.86168	0.80175
			2682.9	0.86168	0.80158
			2683	0.86168	0.80141
			2683.1	0.86168	0.80124
			2683.2	0.86168	0.80107
			2683.3	0.86169	0.80089
			2683.4	0.86169	0.80072
			2683.5	0.86169	0.80055
			2683.6	0.86169	0.80038
			2683.7	0.86169	0.80021
			2683.8	0.86169	0.80003
			2683.9	0.8617	0.79986
			2684	0.8617	0.79969
			2684.1	0.8617	0.79952
			2684.2	0.8617	0.79934
			2684.3	0.8617	0.79917
			2684.4	0.8617	0.799
			2684.5	0.8617	0.79882
			2684.6	0.8617	0.79865
			2684.7	0.8617	0.79848
			2684.8	0.86171	0.7983
			2684.9	0.86171	0.79813
			2685	0.86171	0.79796
			2685.1	0.86171	0.79778
			2685.2	0.86171	0.79761
			2685.3	0.86171	0.79743
			2685.4	0.86171	0.79726
			2685.5	0.86171	0.79709
			2685.6	0.86171	0.79691
			2685.7	0.86171	0.79674
			2685.8	0.86171	0.79656
			2685.9	0.86171	0.79639
			2686	0.86171	0.79621
			2686.1	0.86171	0.79604
			2686.2	0.86171	0.79586
			2686.3	0.86171	0.79569
			2686.4	0.86171	0.79551
			2686.5	0.86171	0.79533
			2686.6	0.86171	0.79516
			2686.7	0.86171	0.79498
			2686.8	0.86171	0.79481
			2686.9	0.86171	0.79463
			2687	0.86171	0.79446
			2687.1	0.86171	0.79428
			2687.2	0.86171	0.7941
			2687.3	0.86171	0.79393
			2687.4	0.86171	0.79375
			2687.5	0.86171	0.79357
			2687.6	0.86171	0.7934
			2687.7	0.86171	0.79322
			2687.8	0.86171	0.79304
			2687.9	0.86171	0.79287
			2688	0.86171	0.79269
			2688.1	0.86171	0.79251
			2688.2	0.86171	0.79234
			2688.3	0.86171	0.79216
			2688.4	0.86171	0.79198
			2688.5	0.86171	0.7918
			2688.6	0.86171	0.79163
			2688.7	0.86171	0.79145
			2688.8	0.86171	0.79127
			2688.9	0.86171	0.79109
			2689	0.86171	0.79091
			2689.1	0.86171	0.79074
			2689.2	0.8617	0.79056
			2689.3	0.8617	0.79038
			2689.4	0.8617	0.7902
			2689.5	0.8617	0.79002
			2689.6	0.8617	0.78984
			2689.7	0.8617	0.78967
			2689.8	0.8617	0.78949
			2689.9	0.8617	0.78931
			2690	0.8617	0.78913
			2690.1	0.8617	0.78895
			2690.2	0.86169	0.78877
			2690.3	0.86169	0.78859
			2690.4	0.86169	0.78841
			2690.5	0.86169	0.78823
			2690.6	0.86169	0.78805
			2690.7	0.86169	0.78788
			2690.8	0.86169	0.7877
			2690.9	0.86168	0.78752
			2691	0.86168	0.78734
			2691.1	0.86168	0.78716
			2691.2	0.86168	0.78698
			2691.3	0.86168	0.7868
			2691.4	0.86168	0.78662
			2691.5	0.86167	0.78644
			2691.6	0.86167	0.78626
			2691.7	0.86167	0.78608
			2691.8	0.86167	0.7859
			2691.9	0.86167	0.78572
			2692	0.86167	0.78554
			2692.1	0.86166	0.78536
			2692.2	0.86166	0.78517
			2692.3	0.86166	0.78499
			2692.4	0.86166	0.78481
			2692.5	0.86166	0.78463
			2692.6	0.86165	0.78445
			2692.7	0.86165	0.78427
			2692.8	0.86165	0.78409
			2692.9	0.86165	0.78391
			2693	0.86165	0.78373
			2693.1	0.86164	0.78355
			2693.2	0.86164	0.78337
			2693.3	0.86164	0.78318
			2693.4	0.86164	0.783
			2693.5	0.86163	0.78282
			2693.6	0.86163	0.78264
			2693.7	0.86163	0.78246
			2693.8	0.86163	0.78228
			2693.9	0.86163	0.7821
			2694	0.86162	0.78192
			2694.1	0.86162	0.78173
			2694.2	0.86162	0.78155
			2694.3	0.86162	0.78137
			2694.4	0.86161	0.78119
			2694.5	0.86161	0.78101
			2694.6	0.86161	0.78082
			2694.7	0.86161	0.78064
			2694.8	0.8616	0.78046
			2694.9	0.8616	0.78028
			2695	0.8616	0.7801
			2695.1	0.8616	0.77991
			2695.2	0.86159	0.77973
			2695.3	0.86159	0.77955
			2695.4	0.86159	0.77937
			2695.5	0.86159	0.77919
			2695.6	0.86158	0.779
			2695.7	0.86158	0.77882
			2695.8	0.86158	0.77864
			2695.9	0.86158	0.77846
			2696	0.86157	0.77827
			2696.1	0.86157	0.77809
			2696.2	0.86157	0.77791
			2696.3	0.86156	0.77772
			2696.4	0.86156	0.77754
			2696.5	0.86156	0.77736
			2696.6	0.86156	0.77718
			2696.7	0.86155	0.77699
			2696.8	0.86155	0.77681
			2696.9	0.86155	0.77663
			2697	0.86154	0.77644
			2697.1	0.86154	0.77626
			2697.2	0.86154	0.77608
			2697.3	0.86153	0.77589
			2697.4	0.86153	0.77571
			2697.5	0.86153	0.77553
			2697.6	0.86153	0.77534
			2697.7	0.86152	0.77516
			2697.8	0.86152	0.77497
			2697.9	0.86152	0.77479
			2698	0.86151	0.77461
			2698.1	0.86151	0.77442
			2698.2	0.86151	0.77424
			2698.3	0.8615	0.77406
			2698.4	0.8615	0.77387
			2698.5	0.8615	0.77369
			2698.6	0.86149	0.7735
			2698.7	0.86149	0.77332
			2698.8	0.86149	0.77313
			2698.9	0.86149	0.77295
			2699	0.86148	0.77277
			2699.1	0.86148	0.77258
			2699.2	0.86148	0.7724
			2699.3	0.86147	0.77221
			2699.4	0.86147	0.77203
			2699.5	0.86147	0.77184
			2699.6	0.86146	0.77166
			2699.7	0.86146	0.77147
			2699.8	0.86146	0.77129
			2699.9	0.86146	0.7711
			2700	0.86145	0.77092
			2700.1	0.86145	0.77073
			2700.2	0.86145	0.77055
			2700.3	0.86144	0.77036
			2700.4	0.86144	0.77018
			2700.5	0.86144	0.77
			2700.6	0.86144	0.76981
			2700.7	0.86143	0.76963
			2700.8	0.86143	0.76944
			2700.9	0.86143	0.76925
			2701	0.86142	0.76907
			2701.1	0.86142	0.76888
			2701.2	0.86142	0.7687
			2701.3	0.86142	0.76851
			2701.4	0.86141	0.76833
			2701.5	0.86141	0.76814
			2701.6	0.86141	0.76796
			2701.7	0.86141	0.76777
			2701.8	0.8614	0.76759
			2701.9	0.8614	0.7674
			2702	0.8614	0.76722
			2702.1	0.8614	0.76703
			2702.2	0.86139	0.76685
			2702.3	0.86139	0.76666
			2702.4	0.86139	0.76648
			2702.5	0.86139	0.76629
			2702.6	0.86138	0.76611
			2702.7	0.86138	0.76592
			2702.8	0.86138	0.76574
			2702.9	0.86138	0.76555
			2703	0.86137	0.76536
			2703.1	0.86137	0.76518
			2703.2	0.86137	0.76499
			2703.3	0.86137	0.76481
			2703.4	0.86136	0.76462
			2703.5	0.86136	0.76444
			2703.6	0.86136	0.76425
			2703.7	0.86136	0.76407
			2703.8	0.86135	0.76388
			2703.9	0.86135	0.7637
			2704	0.86135	0.76351
			2704.1	0.86135	0.76332
			2704.2	0.86135	0.76314
			2704.3	0.86134	0.76295
			2704.4	0.86134	0.76277
			2704.5	0.86134	0.76258
			2704.6	0.86134	0.7624
			2704.7	0.86134	0.76221
			2704.8	0.86134	0.76203
			2704.9	0.86133	0.76184
			2705	0.86133	0.76165
			2705.1	0.86133	0.76147
			2705.2	0.86133	0.76128
			2705.3	0.86133	0.7611
			2705.4	0.86133	0.76091
			2705.5	0.86133	0.76073
			2705.6	0.86132	0.76054
			2705.7	0.86132	0.76036
			2705.8	0.86132	0.76017
			2705.9	0.86132	0.75998
			2706	0.86132	0.7598
			2706.1	0.86132	0.75961
			2706.2	0.86132	0.75943
			2706.3	0.86132	0.75924
			2706.4	0.86132	0.75905
			2706.5	0.86132	0.75887
			2706.6	0.86132	0.75868
			2706.7	0.86132	0.7585
			2706.8	0.86131	0.75831
			2706.9	0.86131	0.75813
			2707	0.86131	0.75794
			2707.1	0.86131	0.75775
			2707.2	0.86131	0.75757
			2707.3	0.86131	0.75738
			2707.4	0.86131	0.7572
			2707.5	0.86131	0.75701
			2707.6	0.86131	0.75682
			2707.7	0.86131	0.75664
			2707.8	0.86131	0.75645
			2707.9	0.86131	0.75627
			2708	0.86131	0.75608
			2708.1	0.86131	0.75589
			2708.2	0.86131	0.75571
			2708.3	0.86131	0.75552
			2708.4	0.86131	0.75534
			2708.5	0.86131	0.75515
			2708.6	0.86131	0.75496
			2708.7	0.86131	0.75478
			2708.8	0.86131	0.75459
			2708.9	0.86131	0.75441
			2709	0.86131	0.75422
			2709.1	0.86131	0.75403
			2709.2	0.8613	0.75385
			2709.3	0.8613	0.75366
			2709.4	0.8613	0.75348
			2709.5	0.8613	0.75329
			2709.6	0.8613	0.7531
			2709.7	0.8613	0.75292
			2709.8	0.8613	0.75273
			2709.9	0.8613	0.75255
			2710	0.8613	0.75236
			2710.1	0.8613	0.75217
			2710.2	0.8613	0.75199
			2710.3	0.8613	0.7518
			2710.4	0.8613	0.75162
			2710.5	0.8613	0.75143
			2710.6	0.8613	0.75125
			2710.7	0.8613	0.75106
			2710.8	0.8613	0.75087
			2710.9	0.86129	0.75069
			2711	0.86129	0.7505
			2711.1	0.86129	0.75032
			2711.2	0.86129	0.75013
			2711.3	0.86129	0.74994
			2711.4	0.86129	0.74976
			2711.5	0.86129	0.74957
			2711.6	0.86129	0.74939
			2711.7	0.86129	0.7492
			2711.8	0.86128	0.74902
			2711.9	0.86128	0.74883
			2712	0.86128	0.74865
			2712.1	0.86128	0.74846
			2712.2	0.86128	0.74828
			2712.3	0.86128	0.74809
			2712.4	0.86128	0.74791
			2712.5	0.86127	0.74772
			2712.6	0.86127	0.74754
			2712.7	0.86127	0.74735
			2712.8	0.86127	0.74717
			2712.9	0.86127	0.74698
			2713	0.86127	0.7468
			2713.1	0.86126	0.74661
			2713.2	0.86126	0.74643
			2713.3	0.86126	0.74624
			2713.4	0.86126	0.74606
			2713.5	0.86125	0.74587
			2713.6	0.86125	0.74569
			2713.7	0.86125	0.7455
			2713.8	0.86125	0.74532
			2713.9	0.86124	0.74514
			2714	0.86124	0.74495
			2714.1	0.86124	0.74477
			2714.2	0.86124	0.74458
			2714.3	0.86123	0.7444
			2714.4	0.86123	0.74422
			2714.5	0.86123	0.74403
			2714.6	0.86122	0.74385
			2714.7	0.86122	0.74367
			2714.8	0.86122	0.74348
			2714.9	0.86121	0.7433
			2715	0.86121	0.74312
			2715.1	0.86121	0.74293
			2715.2	0.8612	0.74275
			2715.3	0.8612	0.74257
			2715.4	0.86119	0.74238
			2715.5	0.86119	0.7422
			2715.6	0.86119	0.74202
			2715.7	0.86118	0.74184
			2715.8	0.86118	0.74165
			2715.9	0.86117	0.74147
			2716	0.86117	0.74129
			2716.1	0.86116	0.74111
			2716.2	0.86116	0.74092
			2716.3	0.86116	0.74074
			2716.4	0.86115	0.74056
			2716.5	0.86115	0.74038
			2716.6	0.86114	0.7402
			2716.7	0.86114	0.74001
			2716.8	0.86113	0.73983
			2716.9	0.86112	0.73965
			2717	0.86112	0.73947
			2717.1	0.86111	0.73929
			2717.2	0.86111	0.73911
			2717.3	0.8611	0.73893
			2717.4	0.8611	0.73874
			2717.5	0.86109	0.73856
			2717.6	0.86109	0.73838
			2717.7	0.86108	0.7382
			2717.8	0.86107	0.73802
			2717.9	0.86107	0.73784
			2718	0.86106	0.73766
			2718.1	0.86105	0.73748
			2718.2	0.86105	0.7373
			2718.3	0.86104	0.73712
			2718.4	0.86103	0.73694
			2718.5	0.86103	0.73676
			2718.6	0.86102	0.73658
			2718.7	0.86101	0.7364
			2718.8	0.86101	0.73622
			2718.9	0.861	0.73604
			2719	0.86099	0.73586
			2719.1	0.86099	0.73568
			2719.2	0.86098	0.7355
			2719.3	0.86097	0.73532
			2719.4	0.86096	0.73514
			2719.5	0.86095	0.73497
			2719.6	0.86095	0.73479
			2719.7	0.86094	0.73461
			2719.8	0.86093	0.73443
			2719.9	0.86092	0.73425
			2720	0.86091	0.73407
			2720.1	0.86091	0.7339
			2720.2	0.8609	0.73372
			2720.3	0.86089	0.73354
			2720.4	0.86088	0.73336
			2720.5	0.86087	0.73319
			2720.6	0.86086	0.73301
			2720.7	0.86085	0.73283
			2720.8	0.86084	0.73266
			2720.9	0.86084	0.73248
			2721	0.86083	0.7323
			2721.1	0.86082	0.73213
			2721.2	0.86081	0.73195
			2721.3	0.8608	0.73177
			2721.4	0.86079	0.7316
			2721.5	0.86078	0.73142
			2721.6	0.86077	0.73125
			2721.7	0.86076	0.73107
			2721.8	0.86075	0.7309
			2721.9	0.86074	0.73072
			2722	0.86073	0.73055
			2722.1	0.86072	0.73037
			2722.2	0.86071	0.7302
			2722.3	0.8607	0.73003
			2722.4	0.86068	0.72985
			2722.5	0.86067	0.72968
			2722.6	0.86066	0.72951
			2722.7	0.86065	0.72933
			2722.8	0.86064	0.72916
			2722.9	0.86063	0.72899
			2723	0.86062	0.72882
			2723.1	0.86061	0.72864
			2723.2	0.8606	0.72847
			2723.3	0.86059	0.7283
			2723.4	0.86057	0.72813
			2723.5	0.86056	0.72796
			2723.6	0.86055	0.72779
			2723.7	0.86054	0.72762
			2723.8	0.86053	0.72745
			2723.9	0.86052	0.72728
			2724	0.8605	0.72711
			2724.1	0.86049	0.72694
			2724.2	0.86048	0.72677
			2724.3	0.86047	0.7266
			2724.4	0.86046	0.72643
			2724.5	0.86044	0.72626
			2724.6	0.86043	0.72609
			2724.7	0.86042	0.72593
			2724.8	0.86041	0.72576
			2724.9	0.86039	0.72559
			2725	0.86038	0.72542
			2725.1	0.86037	0.72526
			2725.2	0.86036	0.72509
			2725.3	0.86034	0.72492
			2725.4	0.86033	0.72476
			2725.5	0.86032	0.72459
			2725.6	0.86031	0.72442
			2725.7	0.86029	0.72426
			2725.8	0.86028	0.72409
			2725.9	0.86027	0.72393
			2726	0.86025	0.72376
			2726.1	0.86024	0.7236
			2726.2	0.86023	0.72343
			2726.3	0.86021	0.72327
			2726.4	0.8602	0.72311
			2726.5	0.86019	0.72294
			2726.6	0.86017	0.72278
			2726.7	0.86016	0.72262
			2726.8	0.86015	0.72245
			2726.9	0.86013	0.72229
			2727	0.86012	0.72213
			2727.1	0.86011	0.72197
			2727.2	0.86009	0.7218
			2727.3	0.86008	0.72164
			2727.4	0.86007	0.72148
			2727.5	0.86005	0.72132
			2727.6	0.86004	0.72116
			2727.7	0.86003	0.721
			2727.8	0.86001	0.72084
			2727.9	0.86	0.72068
			2728	0.85999	0.72052
			2728.1	0.85997	0.72036
			2728.2	0.85996	0.7202
			2728.3	0.85995	0.72004
			2728.4	0.85993	0.71988
			2728.5	0.85992	0.71972
			2728.6	0.8599	0.71956
			2728.7	0.85989	0.7194
			2728.8	0.85988	0.71925
			2728.9	0.85986	0.71909
			2729	0.85985	0.71893
			2729.1	0.85983	0.71877
			2729.2	0.85982	0.71862
			2729.3	0.85981	0.71846
			2729.4	0.85979	0.7183
			2729.5	0.85978	0.71815
			2729.6	0.85977	0.71799
			2729.7	0.85975	0.71784
			2729.8	0.85974	0.71768
			2729.9	0.85972	0.71752
			2730	0.85971	0.71737
			2730.1	0.85969	0.71721
			2730.2	0.85968	0.71706
			2730.3	0.85967	0.71691
			2730.4	0.85965	0.71675
			2730.5	0.85964	0.7166
			2730.6	0.85962	0.71645
			2730.7	0.85961	0.71629
			2730.8	0.85959	0.71614
			2730.9	0.85958	0.71599
			2731	0.85957	0.71584
			2731.1	0.85955	0.71568
			2731.2	0.85954	0.71553
			2731.3	0.85952	0.71538
			2731.4	0.85951	0.71523
			2731.5	0.85949	0.71508
			2731.6	0.85948	0.71493
			2731.7	0.85946	0.71478
			2731.8	0.85945	0.71463
			2731.9	0.85943	0.71448
			2732	0.85942	0.71433
			2732.1	0.8594	0.71418
			2732.2	0.85939	0.71403
			2732.3	0.85938	0.71389
			2732.4	0.85936	0.71374
			2732.5	0.85935	0.71359
			2732.6	0.85933	0.71344
			2732.7	0.85932	0.7133
			2732.8	0.8593	0.71315
			2732.9	0.85929	0.713
			2733	0.85927	0.71286
			2733.1	0.85925	0.71271
			2733.2	0.85924	0.71257
			2733.3	0.85922	0.71242
			2733.4	0.85921	0.71228
			2733.5	0.85919	0.71213
			2733.6	0.85918	0.71199
			2733.7	0.85916	0.71184
			2733.8	0.85915	0.7117
			2733.9	0.85913	0.71156
			2734	0.85912	0.71141
			2734.1	0.8591	0.71127
			2734.2	0.85909	0.71113
			2734.3	0.85907	0.71099
			2734.4	0.85906	0.71085
			2734.5	0.85904	0.7107
			2734.6	0.85902	0.71056
			2734.7	0.85901	0.71042
			2734.8	0.85899	0.71028
			2734.9	0.85898	0.71014
			2735	0.85896	0.71
			2735.1	0.85895	0.70986
			2735.2	0.85893	0.70972
			2735.3	0.85892	0.70958
			2735.4	0.8589	0.70944
			2735.5	0.85888	0.70931
			2735.6	0.85887	0.70917
			2735.7	0.85885	0.70903
			2735.8	0.85884	0.70889
			2735.9	0.85882	0.70875
			2736	0.85881	0.70862
			2736.1	0.85879	0.70848
			2736.2	0.85877	0.70834
			2736.3	0.85876	0.70821
			2736.4	0.85874	0.70807
			2736.5	0.85873	0.70793
			2736.6	0.85871	0.7078
			2736.7	0.85869	0.70766
			2736.8	0.85868	0.70753
			2736.9	0.85866	0.70739
			2737	0.85865	0.70726
			2737.1	0.85863	0.70712
			2737.2	0.85862	0.70699
			2737.3	0.8586	0.70686
			2737.4	0.85858	0.70672
			2737.5	0.85857	0.70659
			2737.6	0.85855	0.70646
			2737.7	0.85854	0.70632
			2737.8	0.85852	0.70619
			2737.9	0.85851	0.70606
			2738	0.85849	0.70593
			2738.1	0.85848	0.70579
			2738.2	0.85846	0.70566
			2738.3	0.85844	0.70553
			2738.4	0.85843	0.7054
			2738.5	0.85841	0.70527
			2738.6	0.8584	0.70514
			2738.7	0.85838	0.70501
			2738.8	0.85837	0.70488
			2738.9	0.85835	0.70475
			2739	0.85834	0.70462
			2739.1	0.85832	0.70449
			2739.2	0.85831	0.70436
			2739.3	0.8583	0.70423
			2739.4	0.85828	0.7041
			2739.5	0.85827	0.70397
			2739.6	0.85825	0.70384
			2739.7	0.85824	0.70372
			2739.8	0.85822	0.70359
			2739.9	0.85821	0.70346
			2740	0.8582	0.70333
			2740.1	0.85818	0.70321
			2740.2	0.85817	0.70308
			2740.3	0.85816	0.70295
			2740.4	0.85814	0.70283
			2740.5	0.85813	0.7027
			2740.6	0.85812	0.70257
			2740.7	0.8581	0.70245
			2740.8	0.85809	0.70232
			2740.9	0.85808	0.7022
			2741	0.85806	0.70207
			2741.1	0.85805	0.70195
			2741.2	0.85804	0.70182
			2741.3	0.85803	0.7017
			2741.4	0.85802	0.70158
			2741.5	0.858	0.70145
			2741.6	0.85799	0.70133
			2741.7	0.85798	0.7012
			2741.8	0.85797	0.70108
			2741.9	0.85796	0.70096
			2742	0.85795	0.70084
			2742.1	0.85794	0.70071
			2742.2	0.85792	0.70059
			2742.3	0.85791	0.70047
			2742.4	0.8579	0.70035
			2742.5	0.85789	0.70023
			2742.6	0.85788	0.7001
			2742.7	0.85787	0.69998
			2742.8	0.85786	0.69986
			2742.9	0.85785	0.69974
			2743	0.85784	0.69962
			2743.1	0.85784	0.6995
			2743.2	0.85783	0.69938
			2743.3	0.85782	0.69926
			2743.4	0.85781	0.69914
			2743.5	0.8578	0.69902
			2743.6	0.85779	0.6989
			2743.7	0.85778	0.69878
			2743.8	0.85778	0.69866
			2743.9	0.85777	0.69855
			2744	0.85776	0.69843
			2744.1	0.85775	0.69831
			2744.2	0.85774	0.69819
			2744.3	0.85774	0.69807
			2744.4	0.85773	0.69795
			2744.5	0.85772	0.69784
			2744.6	0.85772	0.69772
			2744.7	0.85771	0.6976
			2744.8	0.8577	0.69749
			2744.9	0.8577	0.69737
			2745	0.85769	0.69725
			2745.1	0.85768	0.69714
			2745.2	0.85768	0.69702
			2745.3	0.85767	0.6969
			2745.4	0.85766	0.69679
			2745.5	0.85766	0.69667
			2745.6	0.85765	0.69655
			2745.7	0.85765	0.69644
			2745.8	0.85764	0.69632
			2745.9	0.85764	0.69621
			2746	0.85763	0.69609
			2746.1	0.85763	0.69598
			2746.2	0.85762	0.69586
			2746.3	0.85762	0.69575
			2746.4	0.85761	0.69563
			2746.5	0.85761	0.69552
			2746.6	0.8576	0.6954
			2746.7	0.8576	0.69529
			2746.8	0.85759	0.69517
			2746.9	0.85759	0.69506
			2747	0.85758	0.69494
			2747.1	0.85758	0.69483
			2747.2	0.85758	0.69471
			2747.3	0.85757	0.6946
			2747.4	0.85757	0.69448
			2747.5	0.85757	0.69437
			2747.6	0.85756	0.69426
			2747.7	0.85756	0.69414
			2747.8	0.85755	0.69403
			2747.9	0.85755	0.69391
			2748	0.85755	0.6938
			2748.1	0.85754	0.69369
			2748.2	0.85754	0.69357
			2748.3	0.85754	0.69346
			2748.4	0.85753	0.69334
			2748.5	0.85753	0.69323
			2748.6	0.85753	0.69312
			2748.7	0.85753	0.693
			2748.8	0.85752	0.69289
			2748.9	0.85752	0.69277
			2749	0.85752	0.69266
			2749.1	0.85752	0.69255
			2749.2	0.85751	0.69243
			2749.3	0.85751	0.69232
			2749.4	0.85751	0.69221
			2749.5	0.85751	0.69209
			2749.6	0.85751	0.69198
			2749.7	0.85751	0.69186
			2749.8	0.8575	0.69175
			2749.9	0.8575	0.69164
			2750	0.8575	0.69152
			2750.1	0.8575	0.69141
			2750.2	0.8575	0.69129
			2750.3	0.8575	0.69118
			2750.4	0.8575	0.69107
			2750.5	0.85749	0.69095
			2750.6	0.85749	0.69084
			2750.7	0.85749	0.69072
			2750.8	0.85749	0.69061
			2750.9	0.85749	0.6905
			2751	0.85749	0.69038
			2751.1	0.85749	0.69027
			2751.2	0.85749	0.69015
			2751.3	0.85749	0.69004
			2751.4	0.85749	0.68992
			2751.5	0.85749	0.68981
			2751.6	0.85749	0.6897
			2751.7	0.85749	0.68958
			2751.8	0.85748	0.68947
			2751.9	0.85748	0.68935
			2752	0.85748	0.68924
			2752.1	0.85748	0.68912
			2752.2	0.85748	0.68901
			2752.3	0.85748	0.68889
			2752.4	0.85748	0.68878
			2752.5	0.85748	0.68866
			2752.6	0.85748	0.68855
			2752.7	0.85748	0.68843
			2752.8	0.85748	0.68832
			2752.9	0.85748	0.6882
			2753	0.85748	0.68808
			2753.1	0.85748	0.68797
			2753.2	0.85748	0.68785
			2753.3	0.85748	0.68774
			2753.4	0.85748	0.68762
			2753.5	0.85748	0.6875
			2753.6	0.85749	0.68739
			2753.7	0.85749	0.68727
			2753.8	0.85749	0.68715
			2753.9	0.85749	0.68704
			2754	0.85749	0.68692
			2754.1	0.85749	0.6868
			2754.2	0.85749	0.68668
			2754.3	0.85749	0.68657
			2754.4	0.85749	0.68645
			2754.5	0.85749	0.68633
			2754.6	0.85749	0.68621
			2754.7	0.85749	0.6861
			2754.8	0.8575	0.68598
			2754.9	0.8575	0.68586
			2755	0.8575	0.68574
			2755.1	0.8575	0.68562
			2755.2	0.8575	0.6855
			2755.3	0.8575	0.68538
			2755.4	0.8575	0.68526
			2755.5	0.85751	0.68514
			2755.6	0.85751	0.68502
			2755.7	0.85751	0.6849
			2755.8	0.85751	0.68478
			2755.9	0.85751	0.68466
			2756	0.85751	0.68454
			2756.1	0.85752	0.68442
			2756.2	0.85752	0.6843
			2756.3	0.85752	0.68417
			2756.4	0.85752	0.68405
			2756.5	0.85752	0.68393
			2756.6	0.85753	0.68381
			2756.7	0.85753	0.68369
			2756.8	0.85753	0.68356
			2756.9	0.85753	0.68344
			2757	0.85754	0.68332
			2757.1	0.85754	0.68319
			2757.2	0.85754	0.68307
			2757.3	0.85754	0.68294
			2757.4	0.85754	0.68282
			2757.5	0.85755	0.68269
			2757.6	0.85755	0.68257
			2757.7	0.85755	0.68244
			2757.8	0.85755	0.68232
			2757.9	0.85755	0.68219
			2758	0.85756	0.68206
			2758.1	0.85756	0.68193
			2758.2	0.85756	0.68181
			2758.3	0.85756	0.68168
			2758.4	0.85756	0.68155
			2758.5	0.85757	0.68142
			2758.6	0.85757	0.68129
			2758.7	0.85757	0.68117
			2758.8	0.85757	0.68104
			2758.9	0.85757	0.68091
			2759	0.85757	0.68078
			2759.1	0.85758	0.68065
			2759.2	0.85758	0.68052
			2759.3	0.85758	0.68038
			2759.4	0.85758	0.68025
			2759.5	0.85758	0.68012
			2759.6	0.85758	0.67999
			2759.7	0.85759	0.67986
			2759.8	0.85759	0.67972
			2759.9	0.85759	0.67959
			2760	0.85759	0.67946
			2760.1	0.85759	0.67932
			2760.2	0.85759	0.67919
			2760.3	0.85759	0.67905
			2760.4	0.85759	0.67892
			2760.5	0.85759	0.67878
			2760.6	0.8576	0.67865
			2760.7	0.8576	0.67851
			2760.8	0.8576	0.67837
			2760.9	0.8576	0.67824
			2761	0.8576	0.6781
			2761.1	0.8576	0.67796
			2761.2	0.8576	0.67782
			2761.3	0.8576	0.67768
			2761.4	0.8576	0.67754
			2761.5	0.8576	0.67741
			2761.6	0.8576	0.67727
			2761.7	0.8576	0.67712
			2761.8	0.8576	0.67698
			2761.9	0.8576	0.67684
			2762	0.8576	0.6767
			2762.1	0.8576	0.67656
			2762.2	0.8576	0.67642
			2762.3	0.8576	0.67627
			2762.4	0.85761	0.67613
			2762.5	0.85761	0.67599
			2762.6	0.85761	0.67584
			2762.7	0.85761	0.6757
			2762.8	0.85761	0.67555
			2762.9	0.85761	0.67541
			2763	0.85761	0.67526
			2763.1	0.85761	0.67511
			2763.2	0.85761	0.67497
			2763.3	0.85761	0.67482
			2763.4	0.85761	0.67467
			2763.5	0.85761	0.67452
			2763.6	0.85761	0.67438
			2763.7	0.85761	0.67423
			2763.8	0.8576	0.67408
			2763.9	0.8576	0.67393
			2764	0.8576	0.67378
			2764.1	0.8576	0.67362
			2764.2	0.8576	0.67347
			2764.3	0.8576	0.67332
			2764.4	0.8576	0.67317
			2764.5	0.8576	0.67301
			2764.6	0.8576	0.67286
			2764.7	0.8576	0.67271
			2764.8	0.8576	0.67255
			2764.9	0.8576	0.6724
			2765	0.8576	0.67224
			2765.1	0.8576	0.67209
			2765.2	0.8576	0.67193
			2765.3	0.85759	0.67177
			2765.4	0.85759	0.67161
			2765.5	0.85759	0.67146
			2765.6	0.85759	0.6713
			2765.7	0.85759	0.67114
			2765.8	0.85759	0.67098
			2765.9	0.85759	0.67082
			2766	0.85759	0.67066
			2766.1	0.85758	0.67049
			2766.2	0.85758	0.67033
			2766.3	0.85758	0.67017
			2766.4	0.85758	0.67001
			2766.5	0.85758	0.66984
			2766.6	0.85757	0.66968
			2766.7	0.85757	0.66951
			2766.8	0.85757	0.66935
			2766.9	0.85757	0.66918
			2767	0.85756	0.66901
			2767.1	0.85756	0.66885
			2767.2	0.85756	0.66868
			2767.3	0.85756	0.66851
			2767.4	0.85755	0.66834
			2767.5	0.85755	0.66817
			2767.6	0.85755	0.668
			2767.7	0.85754	0.66783
			2767.8	0.85754	0.66766
			2767.9	0.85754	0.66749
			2768	0.85753	0.66731
			2768.1	0.85753	0.66714
			2768.2	0.85752	0.66697
			2768.3	0.85752	0.66679
			2768.4	0.85752	0.66662
			2768.5	0.85751	0.66644
			2768.6	0.85751	0.66627
			2768.7	0.8575	0.66609
			2768.8	0.8575	0.66591
			2768.9	0.85749	0.66573
			2769	0.85749	0.66555
			2769.1	0.85748	0.66538
			2769.2	0.85748	0.6652
			2769.3	0.85747	0.66502
			2769.4	0.85747	0.66483
			2769.5	0.85746	0.66465
			2769.6	0.85745	0.66447
			2769.7	0.85745	0.66429
			2769.8	0.85744	0.6641
			2769.9	0.85744	0.66392
			2770	0.85743	0.66374
			2770.1	0.85742	0.66355
			2770.2	0.85742	0.66336
			2770.3	0.85741	0.66318
			2770.4	0.8574	0.66299
			2770.5	0.8574	0.6628
			2770.6	0.85739	0.66261
			2770.7	0.85738	0.66243
			2770.8	0.85737	0.66224
			2770.9	0.85737	0.66205
			2771	0.85736	0.66186
			2771.1	0.85735	0.66166
			2771.2	0.85734	0.66147
			2771.3	0.85733	0.66128
			2771.4	0.85733	0.66109
			2771.5	0.85732	0.66089
			2771.6	0.85731	0.6607
			2771.7	0.8573	0.6605
			2771.8	0.85729	0.66031
			2771.9	0.85728	0.66011
			2772	0.85727	0.65991
			2772.1	0.85726	0.65972
			2772.2	0.85725	0.65952
			2772.3	0.85724	0.65932
			2772.4	0.85723	0.65912
			2772.5	0.85722	0.65892
			2772.6	0.85721	0.65872
			2772.7	0.8572	0.65852
			2772.8	0.85719	0.65832
			2772.9	0.85718	0.65812
			2773	0.85717	0.65791
			2773.1	0.85716	0.65771
			2773.2	0.85715	0.6575
			2773.3	0.85714	0.6573
			2773.4	0.85713	0.65709
			2773.5	0.85711	0.65689
			2773.6	0.8571	0.65668
			2773.7	0.85709	0.65647
			2773.8	0.85708	0.65627
			2773.9	0.85707	0.65606
			2774	0.85705	0.65585
			2774.1	0.85704	0.65564
			2774.2	0.85703	0.65543
			2774.3	0.85701	0.65522
			2774.4	0.857	0.655
			2774.5	0.85699	0.65479
			2774.6	0.85697	0.65458
			2774.7	0.85696	0.65437
			2774.8	0.85695	0.65415
			2774.9	0.85693	0.65394
			2775	0.85692	0.65372
			2775.1	0.8569	0.6535
			2775.2	0.85689	0.65329
			2775.3	0.85688	0.65307
			2775.4	0.85686	0.65285
			2775.5	0.85685	0.65263
			2775.6	0.85683	0.65242
			2775.7	0.85681	0.6522
			2775.8	0.8568	0.65197
			2775.9	0.85678	0.65175
			2776	0.85677	0.65153
			2776.1	0.85675	0.65131
			2776.2	0.85674	0.65109
			2776.3	0.85672	0.65086
			2776.4	0.8567	0.65064
			2776.5	0.85669	0.65041
			2776.6	0.85667	0.65019
			2776.7	0.85665	0.64996
			2776.8	0.85664	0.64974
			2776.9	0.85662	0.64951
			2777	0.8566	0.64928
			2777.1	0.85658	0.64905
			2777.2	0.85657	0.64882
			2777.3	0.85655	0.64859
			2777.4	0.85653	0.64836
			2777.5	0.85651	0.64813
			2777.6	0.8565	0.6479
			2777.7	0.85648	0.64767
			2777.8	0.85646	0.64744
			2777.9	0.85644	0.6472
			2778	0.85642	0.64697
			2778.1	0.8564	0.64673
			2778.2	0.85638	0.6465
			2778.3	0.85636	0.64626
			2778.4	0.85635	0.64603
			2778.5	0.85633	0.64579
			2778.6	0.85631	0.64555
			2778.7	0.85629	0.64531
			2778.8	0.85627	0.64507
			2778.9	0.85625	0.64483
			2779	0.85623	0.64459
			2779.1	0.85621	0.64435
			2779.2	0.85619	0.64411
			2779.3	0.85617	0.64387
			2779.4	0.85615	0.64363
			2779.5	0.85613	0.64338
			2779.6	0.8561	0.64314
			2779.7	0.85608	0.6429
			2779.8	0.85606	0.64265
			2779.9	0.85604	0.64241
			2780	0.85602	0.64216
			2780.1	0.856	0.64191
			2780.2	0.85598	0.64167
			2780.3	0.85596	0.64142
			2780.4	0.85593	0.64117
			2780.5	0.85591	0.64092
			2780.6	0.85589	0.64067
			2780.7	0.85587	0.64042
			2780.8	0.85584	0.64017
			2780.9	0.85582	0.63992
			2781	0.8558	0.63967
			2781.1	0.85578	0.63942
			2781.2	0.85575	0.63916
			2781.3	0.85573	0.63891
			2781.4	0.85571	0.63866
			2781.5	0.85568	0.6384
			2781.6	0.85566	0.63815
			2781.7	0.85564	0.63789
			2781.8	0.85561	0.63764
			2781.9	0.85559	0.63738
			2782	0.85556	0.63712
			2782.1	0.85554	0.63686
			2782.2	0.85552	0.63661
			2782.3	0.85549	0.63635
			2782.4	0.85547	0.63609
			2782.5	0.85544	0.63583
			2782.6	0.85542	0.63557
			2782.7	0.85539	0.63531
			2782.8	0.85537	0.63504
			2782.9	0.85534	0.63478
			2783	0.85532	0.63452
			2783.1	0.85529	0.63426
			2783.2	0.85526	0.63399
			2783.3	0.85524	0.63373
			2783.4	0.85521	0.63346
			2783.5	0.85519	0.6332
			2783.6	0.85516	0.63293
			2783.7	0.85513	0.63267
			2783.8	0.85511	0.6324
			2783.9	0.85508	0.63213
			2784	0.85505	0.63187
			2784.1	0.85503	0.6316
			2784.2	0.855	0.63133
			2784.3	0.85497	0.63106
			2784.4	0.85495	0.63079
			2784.5	0.85492	0.63052
			2784.6	0.85489	0.63025
			2784.7	0.85486	0.62998
			2784.8	0.85484	0.62971
			2784.9	0.85481	0.62944
			2785	0.85478	0.62916
			2785.1	0.85475	0.62889
			2785.2	0.85473	0.62862
			2785.3	0.8547	0.62834
			2785.4	0.85467	0.62807
			2785.5	0.85464	0.62779
			2785.6	0.85461	0.62752
			2785.7	0.85458	0.62724
			2785.8	0.85456	0.62696
			2785.9	0.85453	0.62669
			2786	0.8545	0.62641
			2786.1	0.85447	0.62613
			2786.2	0.85444	0.62585
			2786.3	0.85441	0.62557
			2786.4	0.85438	0.6253
			2786.5	0.85435	0.62502
			2786.6	0.85432	0.62473
			2786.7	0.85429	0.62445
			2786.8	0.85426	0.62417
			2786.9	0.85424	0.62389
			2787	0.85421	0.62361
			2787.1	0.85418	0.62332
			2787.2	0.85415	0.62304
			2787.3	0.85412	0.62276
			2787.4	0.85409	0.62247
			2787.5	0.85406	0.62219
			2787.6	0.85403	0.6219
			2787.7	0.854	0.62162
			2787.8	0.85397	0.62133
			2787.9	0.85394	0.62104
			2788	0.85391	0.62076
			2788.1	0.85388	0.62047
			2788.2	0.85385	0.62018
			2788.3	0.85382	0.61989
			2788.4	0.85379	0.6196
			2788.5	0.85376	0.61932
			2788.6	0.85373	0.61903
			2788.7	0.8537	0.61874
			2788.8	0.85367	0.61844
			2788.9	0.85364	0.61815
			2789	0.85361	0.61786
			2789.1	0.85358	0.61757
			2789.2	0.85355	0.61728
			2789.3	0.85352	0.61698
			2789.4	0.85349	0.61669
			2789.5	0.85346	0.6164
			2789.6	0.85343	0.6161
			2789.7	0.8534	0.61581
			2789.8	0.85337	0.61551
			2789.9	0.85334	0.61522
			2790	0.8533	0.61492
			2790.1	0.85327	0.61463
			2790.2	0.85324	0.61433
			2790.3	0.85321	0.61403
			2790.4	0.85318	0.61374
			2790.5	0.85315	0.61344
			2790.6	0.85312	0.61314
			2790.7	0.85309	0.61284
			2790.8	0.85306	0.61254
			2790.9	0.85303	0.61224
			2791	0.853	0.61194
			2791.1	0.85297	0.61164
			2791.2	0.85294	0.61134
			2791.3	0.85291	0.61104
			2791.4	0.85288	0.61074
			2791.5	0.85285	0.61044
			2791.6	0.85282	0.61014
			2791.7	0.8528	0.60984
			2791.8	0.85277	0.60953
			2791.9	0.85274	0.60923
			2792	0.85271	0.60893
			2792.1	0.85268	0.60862
			2792.2	0.85265	0.60832
			2792.3	0.85262	0.60801
			2792.4	0.85259	0.60771
			2792.5	0.85256	0.6074
			2792.6	0.85253	0.6071
			2792.7	0.8525	0.60679
			2792.8	0.85247	0.60649
			2792.9	0.85244	0.60618
			2793	0.85241	0.60587
			2793.1	0.85238	0.60557
			2793.2	0.85235	0.60526
			2793.3	0.85232	0.60495
			2793.4	0.8523	0.60464
			2793.5	0.85227	0.60433
			2793.6	0.85224	0.60403
			2793.7	0.85221	0.60372
			2793.8	0.85218	0.60341
			2793.9	0.85215	0.6031
			2794	0.85212	0.60279
			2794.1	0.85209	0.60248
			2794.2	0.85207	0.60217
			2794.3	0.85204	0.60185
			2794.4	0.85201	0.60154
			2794.5	0.85198	0.60123
			2794.6	0.85195	0.60092
			2794.7	0.85192	0.60061
			2794.8	0.8519	0.60029
			2794.9	0.85187	0.59998
			2795	0.85184	0.59967
			2795.1	0.85181	0.59935
			2795.2	0.85178	0.59904
			2795.3	0.85176	0.59873
			2795.4	0.85173	0.59841
			2795.5	0.8517	0.5981
			2795.6	0.85167	0.59778
			2795.7	0.85165	0.59746
			2795.8	0.85162	0.59715
			2795.9	0.85159	0.59683
			2796	0.85156	0.59652
			2796.1	0.85154	0.5962
			2796.2	0.85151	0.59588
			2796.3	0.85148	0.59556
			2796.4	0.85146	0.59525
			2796.5	0.85143	0.59493
			2796.6	0.8514	0.59461
			2796.7	0.85137	0.59429
			2796.8	0.85135	0.59397
			2796.9	0.85132	0.59365
			2797	0.85129	0.59333
			2797.1	0.85127	0.59301
			2797.2	0.85124	0.59269
			2797.3	0.85121	0.59237
			2797.4	0.85119	0.59205
			2797.5	0.85116	0.59173
			2797.6	0.85113	0.5914
			2797.7	0.85111	0.59108
			2797.8	0.85108	0.59076
			2797.9	0.85106	0.59044
			2798	0.85103	0.59011
			2798.1	0.851	0.58979
			2798.2	0.85098	0.58947
			2798.3	0.85095	0.58914
			2798.4	0.85093	0.58882
			2798.5	0.8509	0.58849
			2798.6	0.85087	0.58817
			2798.7	0.85085	0.58784
			2798.8	0.85082	0.58752
			2798.9	0.8508	0.58719
			2799	0.85077	0.58687
			2799.1	0.85075	0.58654
			2799.2	0.85072	0.58621
			2799.3	0.8507	0.58588
			2799.4	0.85067	0.58556
			2799.5	0.85065	0.58523
			2799.6	0.85062	0.5849
			2799.7	0.8506	0.58457
[truncated: 10,003 more rows]
